# Supplementary material for: Metabolic dysfunction–associated steatohepatitis exacerbated by Clostridium perfringens–derived ammonia is attenuated by tripeptide DT-109
Source: J Clin Invest. 2026 May 12;136(13):e200522. doi: 10.1172/JCI200522 (PMC13318118; doi:10.1172/JCI200522)
Supplement: Supplemental tables 1-5 [file jci-136-200522-s204.xlsx]

## Sheet: Table.S1
Table S1. Complete List of Marker Genes for the Six Major CD8+ T Cell Subtypes
allmarkers.gene	p_val	avg_log2FC	pct.1	pct.2	p_val_adj	cluster
RGS1	0	1.19829	0.897	0.696	0	CD8Tem
CXCR3	0	0.859195	0.462	0.255	0	CD8Tem
TRAC	0	0.523205	0.938	0.865	0	CD8Tem
ENSMFAG00000043121	0	0.288092	1	1	0	CD8Tem
PDCD1	1.41547e-304	0.946355	0.24	0.071	2.46178e-300	CD8Tem
COTL1	1.57451e-282	0.626689	0.727	0.576	2.73839e-278	CD8Tem
STK17A	1.42849e-179	0.458909	0.793	0.739	2.48443e-175	CD8Tem
ZNF683	1.09011e-178	0.74407	0.181	0.062	1.89591e-174	CD8Tem
FYB1	5.85671e-174	0.539102	0.652	0.552	1.0186e-169	CD8Tem
ENSMFAG00000000257	1.03692e-167	0.526329	0.552	0.394	1.8034e-163	CD8Tem
CD9	1.15757e-165	0.51307	0.149	0.044	2.01325e-161	CD8Tem
CLEC2D	2.25721e-164	0.404787	0.884	0.867	3.92575e-160	CD8Tem
SUSD3	2.22989e-142	0.453361	0.148	0.051	3.87823e-138	CD8Tem
GIMAP7	1.30599e-125	0.415194	0.774	0.734	2.27138e-121	CD8Tem
COA1	3.53656e-123	0.568631	0.319	0.203	6.15079e-119	CD8Tem
FGL2	9.13848e-116	0.584625	0.463	0.353	1.58936e-111	CD8Tem
RBPJ	4.87643e-106	0.553275	0.422	0.321	8.48109e-102	CD8Tem
SEPTIN9	3.0879e-104	0.437076	0.574	0.492	5.37047e-100	CD8Tem
SIT1	3.99159e-97	0.463925	0.215	0.12	6.94217e-93	CD8Tem
ITM2A	4.78601e-95	0.486981	0.396	0.291	8.32383e-91	CD8Tem
CXCR6	2.53058e-93	0.526717	0.319	0.22	4.40119e-89	CD8Tem
PTTG1	3.61283e-87	0.403576	0.287	0.182	6.28344e-83	CD8Tem
STK17B	3.31071e-84	0.34832	0.767	0.737	5.75799e-80	CD8Tem
GIMAP6	1.71618e-82	0.401729	0.609	0.553	2.98478e-78	CD8Tem
CD2	2.12997e-82	0.398794	0.556	0.481	3.70445e-78	CD8Tem
DENND2D	1.86905e-79	0.443851	0.467	0.39	3.25064e-75	CD8Tem
EVL	4.59108e-78	0.329553	0.713	0.678	7.98481e-74	CD8Tem
CD8A	1.11569e-75	0.282976	0.792	0.736	1.94041e-71	CD8Tem
LAT	5.47923e-69	0.308147	0.696	0.665	9.52948e-65	CD8Tem
VIM	4.14763e-66	0.253792	0.772	0.735	7.21356e-62	CD8Tem
ZNF831	1.52842e-65	0.329107	0.108	0.049	2.65823e-61	CD8Tem
SEMA4D	1.50947e-62	0.33856	0.581	0.525	2.62528e-58	CD8Tem
KLF6	3.10054e-62	0.29754	0.728	0.678	5.39247e-58	CD8Tem
WIPF1	1.47524e-61	0.298033	0.722	0.693	2.56574e-57	CD8Tem
CSF1	5.75029e-56	0.462723	0.382	0.309	1.00009e-51	CD8Tem
ITK	3.85919e-55	0.391932	0.42	0.356	6.7119e-51	CD8Tem
ST8SIA4	1.53922e-54	0.364849	0.501	0.443	2.67701e-50	CD8Tem
LGALS3	2.29829e-54	0.369099	0.32	0.245	3.99719e-50	CD8Tem
CCR5	1.09674e-53	0.427396	0.243	0.176	1.90745e-49	CD8Tem
ENSMFAG00000045255	4.56136e-53	0.406319	0.114	0.059	7.93312e-49	CD8Tem
ITGB1	5.67279e-53	0.410492	0.368	0.297	9.86611e-49	CD8Tem
ITGB7	1.35772e-48	0.308063	0.178	0.113	2.36135e-44	CD8Tem
SIRPG	1.48093e-48	0.292106	0.625	0.596	2.57563e-44	CD8Tem
ARPC5	1.73781e-48	0.274094	0.617	0.582	3.0224e-44	CD8Tem
CD74	2.06748e-44	0.306636	0.558	0.501	3.59576e-40	CD8Tem
LAG3	5.04974e-44	0.393771	0.256	0.195	8.78252e-40	CD8Tem
TIGIT	8.63882e-42	0.30459	0.389	0.321	1.50246e-37	CD8Tem
ENSMFAG00000043424	3.75057e-40	0.327271	0.236	0.174	6.523e-36	CD8Tem
ITM2C	3.21192e-39	0.310383	0.148	0.095	5.58617e-35	CD8Tem
CD226	3.66277e-39	0.32845	0.214	0.152	6.37029e-35	CD8Tem
CD44	6.1677e-38	0.26424	0.598	0.571	1.07269e-33	CD8Tem
ENSMFAG00000044849	1.37592e-36	0.326385	0.439	0.4	2.393e-32	CD8Tem
WNK1	7.65091e-36	0.305273	0.541	0.513	1.33065e-31	CD8Tem
ENSMFAG00000032719	5.66632e-34	0.295765	0.532	0.487	9.85487e-30	CD8Tem
ANXA6	2.0712e-32	0.26343	0.491	0.456	3.60223e-28	CD8Tem
GZMK	2.58057e-31	0.490128	0.689	0.748	4.48813e-27	CD8Tem
IL16	4.18607e-30	0.320497	0.449	0.422	7.28042e-26	CD8Tem
ITGA1	6.99409e-30	0.359573	0.272	0.223	1.21641e-25	CD8Tem
SLC4A7	1.13609e-29	0.317485	0.254	0.204	1.97589e-25	CD8Tem
APOBEC3C	1.54036e-29	0.300933	0.38	0.34	2.67899e-25	CD8Tem
NEDD9	1.93011e-29	0.312591	0.363	0.319	3.35685e-25	CD8Tem
MYCBP2	2.38909e-28	0.290898	0.431	0.4	4.15511e-24	CD8Tem
ANXA5	5.62495e-27	0.262977	0.368	0.326	9.78291e-23	CD8Tem
ENSMFAG00000036105	1.23629e-26	0.298774	0.239	0.195	2.15016e-22	CD8Tem
NR3C1	6.91005e-26	0.251992	0.491	0.466	1.2018e-21	CD8Tem
BATF	2.81636e-25	0.264137	0.21	0.166	4.89822e-21	CD8Tem
CISH	7.25609e-25	0.294299	0.143	0.103	1.26198e-20	CD8Tem
NFATC2	1.08528e-24	0.295629	0.314	0.275	1.88752e-20	CD8Tem
JKAMP	1.55833e-24	0.257179	0.155	0.114	2.71025e-20	CD8Tem
CTSW	4.31946e-24	0.26841	0.583	0.572	7.5124e-20	CD8Tem
PECAM1	1.19298e-23	0.255286	0.128	0.09	2.07483e-19	CD8Tem
GRAP2	1.36362e-23	0.298384	0.225	0.183	2.37161e-19	CD8Tem
FAM102A	1.67991e-22	0.265304	0.2	0.161	2.9217e-18	CD8Tem
ARHGAP9	4.97482e-22	0.256686	0.365	0.329	8.6522e-18	CD8Tem
VOPP1	2.3376e-21	0.275403	0.305	0.267	4.06555e-17	CD8Tem
PSTPIP1	4.47702e-21	0.250528	0.393	0.368	7.78643e-17	CD8Tem
PDE7A	1.37058e-20	0.273708	0.259	0.224	2.38371e-16	CD8Tem
IKZF3	4.48543e-20	0.277089	0.266	0.23	7.80106e-16	CD8Tem
SLFN5	4.65673e-20	0.261687	0.342	0.311	8.09899e-16	CD8Tem
APOBEC3H	8.10844e-20	0.252945	0.378	0.351	1.41022e-15	CD8Tem
ITGA6	2.669e-17	0.251206	0.167	0.134	4.64192e-13	CD8Tem
ENSMFAG00000037705	2.36832e-16	0.463221	0.424	0.401	4.11898e-12	CD8Tem
CD96	1.99801e-14	0.265211	0.299	0.276	3.47495e-10	CD8Tem
CAPG	8.9808e-14	0.299607	0.102	0.076	1.56194e-09	CD8Tem
ENSMFAG00000000196	4.73282e-10	0.250561	0.223	0.201	8.23133e-06	CD8Tem
ENSMFAG00000003180	2.05199e-07	0.309852	0.235	0.219	0.00356883	CD8Tem
S100A10	0	2.16654	0.985	0.716	0	CD8Temra
FLNA	0	2.03164	0.932	0.435	0	CD8Temra
KLF3	0	1.7386	0.572	0.104	0	CD8Temra
S100A4	0	1.6964	0.997	0.846	0	CD8Temra
ANXA1	0	1.61507	0.886	0.461	0	CD8Temra
GZMB	0	1.55997	0.996	0.802	0	CD8Temra
ZEB2	0	1.54993	0.662	0.222	0	CD8Temra
AHNAK	0	1.49964	0.703	0.279	0	CD8Temra
UCP2	0	1.36524	0.814	0.457	0	CD8Temra
RIPOR2	0	1.31639	0.83	0.468	0	CD8Temra
ANXA2	0	1.26415	0.756	0.402	0	CD8Temra
ADGRG1	0	1.20445	0.323	0.025	0	CD8Temra
EMP3	0	1.19181	0.944	0.717	0	CD8Temra
TSPAN2	0	1.18115	0.304	0.02	0	CD8Temra
PRF1	0	1.17879	0.899	0.588	0	CD8Temra
NKG7	0	1.15973	0.998	0.948	0	CD8Temra
ENSMFAG00000036985	0	1.05716	0.982	0.806	0	CD8Temra
CD52	0	0.869951	0.999	0.989	0	CD8Temra
ITGAM	0	0.832374	0.203	0.027	0	CD8Temra
GPR153	0	0.823603	0.207	0.026	0	CD8Temra
AFAP1L2	0	0.790613	0.159	0.011	0	CD8Temra
ACOT11	0	0.764757	0.178	0.007	0	CD8Temra
TMSB10	0	0.7579	0.999	0.992	0	CD8Temra
PDGFRB	0	0.612022	0.134	0.006	0	CD8Temra
NHSL2	0	0.592366	0.122	0.004	0	CD8Temra
CX3CR1	0	0.583362	0.131	0.002	0	CD8Temra
SEMA3G	2.84986e-302	0.835262	0.218	0.036	4.95647e-298	CD8Temra
LFNG	4.10494e-295	1.05246	0.42	0.138	7.13932e-291	CD8Temra
PCDH1	8.82164e-287	0.584743	0.138	0.013	1.53426e-282	CD8Temra
TGFBR3	5.50952e-278	1.08074	0.492	0.19	9.58216e-274	CD8Temra
HOPX	4.93529e-276	0.96198	0.818	0.52	8.58345e-272	CD8Temra
SERPINA1	7.40934e-275	1.06133	0.485	0.189	1.28863e-270	CD8Temra
GLIPR2	1.38372e-272	1.03254	0.709	0.424	2.40657e-268	CD8Temra
SSBP4	9.61595e-251	0.951944	0.73	0.457	1.67241e-246	CD8Temra
RAP1B	2.61315e-249	0.797892	0.889	0.732	4.54479e-245	CD8Temra
ENSMFAG00000039395	2.1246e-245	0.849642	0.971	0.921	3.69511e-241	CD8Temra
PLEKHG3	2.21578e-245	0.809918	0.25	0.059	3.85368e-241	CD8Temra
CD99	2.61277e-237	0.926282	0.775	0.543	4.54413e-233	CD8Temra
IFI27L2	9.69035e-233	0.740114	0.947	0.858	1.68535e-228	CD8Temra
PRR5	5.15064e-222	0.864784	0.359	0.124	8.95799e-218	CD8Temra
MSN	5.99661e-222	0.761828	0.88	0.717	1.04293e-217	CD8Temra
TBX21	1.91074e-221	0.938107	0.396	0.151	3.32315e-217	CD8Temra
ENSMFAG00000037514	4.66333e-219	0.676663	0.965	0.935	8.11046e-215	CD8Temra
ATP2B4	3.21126e-216	0.97099	0.569	0.292	5.58502e-212	CD8Temra
EFHD2	1.06485e-214	0.904332	0.586	0.31	1.85199e-210	CD8Temra
TGFB1	1.02907e-208	0.732509	0.889	0.73	1.78976e-204	CD8Temra
VANGL1	7.75795e-205	0.534415	0.14	0.021	1.34926e-200	CD8Temra
GDE1	4.14099e-200	0.880652	0.288	0.091	7.20202e-196	CD8Temra
TSC22D3	1.09716e-199	0.739316	0.911	0.75	1.90819e-195	CD8Temra
CLEC12A	1.16299e-198	0.963865	0.455	0.205	2.02267e-194	CD8Temra
GTF3C1	1.31857e-192	0.878268	0.303	0.101	2.29325e-188	CD8Temra
TIMP1	7.44268e-187	0.900231	0.28	0.09	1.29443e-182	CD8Temra
RASGRP2	1.99437e-182	0.838528	0.41	0.177	3.46861e-178	CD8Temra
ITGB2	2.96676e-181	0.732678	0.85	0.684	5.1598e-177	CD8Temra
CCL5	3.50889e-179	0.672014	0.956	0.778	6.10265e-175	CD8Temra
RGS9	3.93644e-174	0.759235	0.311	0.11	6.84625e-170	CD8Temra
TAGLN2	1.04617e-173	0.727697	0.826	0.659	1.8195e-169	CD8Temra
CST7	1.10942e-172	0.577315	0.961	0.894	1.92951e-168	CD8Temra
RUNX3	5.62279e-171	0.807839	0.608	0.357	9.77916e-167	CD8Temra
CD3G	1.82667e-170	0.666115	0.868	0.751	3.17695e-166	CD8Temra
ISCA1	1.44156e-167	0.830313	0.572	0.332	2.50715e-163	CD8Temra
STK38	2.11413e-162	0.794591	0.352	0.145	3.67689e-158	CD8Temra
CALM1	4.20281e-160	0.48126	0.982	0.959	7.30952e-156	CD8Temra
PLEC	9.45878e-158	0.811279	0.388	0.172	1.64507e-153	CD8Temra
NUDT11	1.07264e-157	0.453295	0.109	0.016	1.86553e-153	CD8Temra
AP1S2	3.35258e-156	0.827572	0.596	0.368	5.83082e-152	CD8Temra
CAPG	3.93695e-156	0.708603	0.237	0.071	6.84715e-152	CD8Temra
DPYSL2	4.34617e-153	0.460089	0.111	0.018	7.55886e-149	CD8Temra
GNLY	1.80349e-152	0.598459	0.565	0.294	3.13663e-148	CD8Temra
TESC	5.34841e-147	0.780597	0.727	0.528	9.30195e-143	CD8Temra
CMA1	9.38208e-141	0.624112	0.2	0.058	1.63173e-136	CD8Temra
PRDM1	3.66389e-133	0.691804	0.695	0.475	6.37223e-129	CD8Temra
SH3BP5	1.04619e-127	0.669747	0.292	0.118	1.81953e-123	CD8Temra
RASA3	8.64062e-124	0.612075	0.231	0.082	1.50278e-119	CD8Temra
ACTB	5.12114e-122	0.420637	0.999	0.997	8.90668e-118	CD8Temra
HLA-DPA1	2.28093e-120	0.742782	0.434	0.229	3.96699e-116	CD8Temra
ENSMFAG00000043175	4.00632e-120	0.78908	0.102	0.019	6.96779e-116	CD8Temra
CYRIA	3.85373e-119	0.518681	0.162	0.045	6.7024e-115	CD8Temra
ARPC1B	7.29267e-118	0.530032	0.885	0.827	1.26834e-113	CD8Temra
ITGA4	1.7893e-116	0.73096	0.482	0.283	3.11195e-112	CD8Temra
IL7	2.96119e-116	0.415932	0.118	0.026	5.15011e-112	CD8Temra
GLRX	1.44732e-115	0.626646	0.283	0.119	2.51717e-111	CD8Temra
FXYD5	2.2085e-115	0.526582	0.863	0.766	3.84103e-111	CD8Temra
MOB2	1.68986e-114	0.675581	0.48	0.287	2.939e-110	CD8Temra
FAR1	1.89576e-114	0.714898	0.48	0.283	3.29711e-110	CD8Temra
RNF11	8.43091e-113	0.738676	0.335	0.161	1.4663e-108	CD8Temra
PRR5L	9.32707e-113	0.633947	0.246	0.096	1.62216e-108	CD8Temra
MATK	4.10823e-112	0.695986	0.449	0.253	7.14504e-108	CD8Temra
KLF6	2.43294e-110	0.570327	0.832	0.687	4.23137e-106	CD8Temra
ZYX	2.76965e-110	0.710368	0.427	0.237	4.81698e-106	CD8Temra
MTPN	3.70579e-107	0.686785	0.557	0.373	6.44511e-103	CD8Temra
ENSMFAG00000041919	1.06404e-103	0.382587	0.975	0.959	1.85058e-99	CD8Temra
KLRD1	1.16183e-103	0.621554	0.725	0.524	2.02066e-99	CD8Temra
NUDT1	1.24188e-101	0.657309	0.245	0.102	2.15987e-97	CD8Temra
CLIC5	7.40634e-100	0.64088	0.335	0.166	1.28811e-95	CD8Temra
ADD3	1.54633e-93	0.600932	0.264	0.119	2.68937e-89	CD8Temra
MYO1G	4.00845e-91	0.607773	0.302	0.15	6.9715e-87	CD8Temra
LY6E	4.15155e-91	0.459601	0.925	0.866	7.22038e-87	CD8Temra
TMEM156	6.77544e-91	0.547242	0.239	0.102	1.17838e-86	CD8Temra
ENSMFAG00000035592	1.95859e-90	0.479105	0.159	0.053	3.40637e-86	CD8Temra
DBI	4.32609e-90	0.613216	0.668	0.522	7.52393e-86	CD8Temra
RHOC	1.13146e-88	0.634581	0.474	0.301	1.96784e-84	CD8Temra
ARHGDIB	3.07759e-87	0.340132	0.981	0.956	5.35254e-83	CD8Temra
MGST3	1.41603e-85	0.578991	0.559	0.406	2.46277e-81	CD8Temra
DYNLL1	6.67419e-85	0.650418	0.589	0.432	1.16077e-80	CD8Temra
CAPN2	9.48307e-85	0.561879	0.245	0.11	1.6493e-80	CD8Temra
BIN2	6.0926e-84	0.543606	0.707	0.575	1.05963e-79	CD8Temra
RHOBTB3	7.91702e-83	0.400788	0.114	0.032	1.37693e-78	CD8Temra
AP2M1	2.40357e-79	0.548111	0.575	0.422	4.18028e-75	CD8Temra
CDKN2D	4.45813e-79	0.477755	0.189	0.076	7.75357e-75	CD8Temra
IL18	1.77765e-77	0.388584	0.123	0.038	3.09169e-73	CD8Temra
SRGN	3.32076e-76	0.302818	0.972	0.945	5.77547e-72	CD8Temra
CAPZB	2.86224e-75	0.476824	0.728	0.61	4.978e-71	CD8Temra
FAM53B	4.77188e-75	0.629158	0.403	0.246	8.29925e-71	CD8Temra
CD226	7.25825e-75	0.562505	0.312	0.167	1.26236e-70	CD8Temra
GAPDH	1.38992e-74	0.366947	0.956	0.921	2.41736e-70	CD8Temra
RAB27A	1.67246e-74	0.575147	0.563	0.411	2.90874e-70	CD8Temra
PXN	5.53852e-74	0.553552	0.292	0.155	9.6326e-70	CD8Temra
LAPTM5	1.26587e-72	0.42061	0.844	0.754	2.2016e-68	CD8Temra
PDZD4	7.10871e-72	0.41981	0.133	0.046	1.23635e-67	CD8Temra
ITGB1	3.77679e-69	0.506992	0.477	0.314	6.5686e-65	CD8Temra
DHRS7	4.17935e-69	0.550137	0.535	0.385	7.26872e-65	CD8Temra
HLA-DRA	4.29183e-68	0.664156	0.252	0.127	7.46436e-64	CD8Temra
ADIPOR2	1.28873e-67	0.466623	0.196	0.087	2.24136e-63	CD8Temra
YWHAB	4.39366e-67	0.395868	0.875	0.799	7.64145e-63	CD8Temra
CEMIP2	1.22341e-65	0.538831	0.337	0.197	2.12776e-61	CD8Temra
BCL9L	1.75414e-65	0.543988	0.352	0.212	3.0508e-61	CD8Temra
ENSMFAG00000042202	5.14883e-65	0.65461	0.258	0.133	8.95485e-61	CD8Temra
SLCO3A1	9.63143e-65	0.474114	0.251	0.128	1.6751e-60	CD8Temra
CAST	3.89264e-64	0.512272	0.597	0.46	6.77008e-60	CD8Temra
CCDC167	7.73509e-64	0.631431	0.306	0.176	1.34529e-59	CD8Temra
PPP3CA	2.35392e-63	0.54704	0.454	0.309	4.09395e-59	CD8Temra
ENSMFAG00000036093	5.45828e-63	0.402255	0.808	0.714	9.49303e-59	CD8Temra
CLIC1	7.94244e-63	0.395366	0.834	0.747	1.38135e-58	CD8Temra
ENSMFAG00000033843	1.29767e-62	0.369665	0.897	0.86	2.25691e-58	CD8Temra
RPS6KA1	1.91855e-62	0.555306	0.421	0.281	3.33674e-58	CD8Temra
MYRF	1.94016e-62	0.456464	0.154	0.062	3.37432e-58	CD8Temra
HACD4	5.11709e-62	0.368904	0.111	0.037	8.89963e-58	CD8Temra
SUN2	6.2177e-62	0.517146	0.563	0.427	1.08138e-57	CD8Temra
BHLHE40	6.29574e-61	0.373601	0.543	0.365	1.09496e-56	CD8Temra
TSPAN32	1.29499e-60	0.563247	0.33	0.199	2.25225e-56	CD8Temra
ARPC2	2.91424e-60	0.30683	0.94	0.91	5.06844e-56	CD8Temra
CDC42SE1	4.5493e-60	0.505602	0.505	0.371	7.91215e-56	CD8Temra
VSIR	1.84629e-59	0.530309	0.321	0.193	3.21107e-55	CD8Temra
PTPN4	7.5132e-59	0.500296	0.316	0.186	1.3067e-54	CD8Temra
PLSCR3	8.20611e-59	0.474829	0.221	0.111	1.42721e-54	CD8Temra
MAST3	1.00935e-58	0.509391	0.296	0.17	1.75547e-54	CD8Temra
OSBPL8	7.37218e-58	0.530105	0.352	0.221	1.28217e-53	CD8Temra
SLC25A4	2.27429e-57	0.515846	0.391	0.259	3.95545e-53	CD8Temra
PLEK	2.49488e-57	0.477811	0.433	0.285	4.3391e-53	CD8Temra
ENSMFAG00000045040	6.82612e-57	0.53289	0.415	0.285	1.1872e-52	CD8Temra
CAP1	3.70904e-56	0.392335	0.786	0.7	6.45077e-52	CD8Temra
TXNIP	4.59795e-56	0.296897	0.923	0.821	7.99676e-52	CD8Temra
SLCO4C1	4.70002e-56	0.369959	0.124	0.047	8.17427e-52	CD8Temra
RABAC1	2.27207e-55	0.433428	0.663	0.541	3.95158e-51	CD8Temra
PFN1	3.5823e-55	0.378225	0.943	0.924	6.23034e-51	CD8Temra
ENPP4	1.32021e-54	0.484749	0.343	0.212	2.2961e-50	CD8Temra
ADGRE5	3.72229e-54	0.455084	0.663	0.547	6.4738e-50	CD8Temra
ATXN7L1	2.97585e-53	0.388528	0.152	0.065	5.1756e-49	CD8Temra
CDC25B	3.01502e-53	0.40526	0.208	0.104	5.24373e-49	CD8Temra
CD44	3.46254e-53	0.407755	0.685	0.573	6.02205e-49	CD8Temra
ULK2	5.55748e-53	0.358327	0.109	0.039	9.66557e-49	CD8Temra
JAKMIP2	1.23903e-52	0.345973	0.116	0.044	2.15491e-48	CD8Temra
CORO1A	4.80746e-52	0.298589	0.972	0.952	8.36114e-48	CD8Temra
MYH9	6.90384e-52	0.39838	0.734	0.641	1.20072e-47	CD8Temra
RAC2	7.58036e-52	0.279138	0.952	0.915	1.31838e-47	CD8Temra
LSP1	1.55592e-51	0.364955	0.84	0.79	2.70606e-47	CD8Temra
ELOVL5	1.8375e-51	0.451014	0.391	0.261	3.19578e-47	CD8Temra
TNFRSF1B	4.43493e-50	0.397403	0.755	0.669	7.71323e-46	CD8Temra
ESYT1	5.92847e-50	0.45544	0.419	0.292	1.03108e-45	CD8Temra
RNF149	5.95975e-50	0.431607	0.526	0.402	1.03652e-45	CD8Temra
ARID5B	8.09585e-50	0.43348	0.227	0.12	1.40803e-45	CD8Temra
IQGAP2	1.61569e-49	0.485044	0.417	0.29	2.81001e-45	CD8Temra
ENSMFAG00000000676	3.07637e-49	0.368264	0.134	0.056	5.35042e-45	CD8Temra
ENSMFAG00000033090	3.14047e-49	0.496038	0.397	0.274	5.46191e-45	CD8Temra
COX8A	1.27602e-48	0.405279	0.718	0.63	2.21925e-44	CD8Temra
BRD7	3.13655e-48	0.485836	0.376	0.258	5.45509e-44	CD8Temra
GSTK1	2.05248e-47	0.442744	0.462	0.34	3.56967e-43	CD8Temra
PPP1CA	2.40934e-47	0.387027	0.692	0.603	4.19033e-43	CD8Temra
SORL1	2.46745e-47	0.436736	0.614	0.508	4.29139e-43	CD8Temra
MAP3K1	4.50863e-47	0.460731	0.546	0.43	7.84142e-43	CD8Temra
SERPINB9	6.79521e-47	0.452073	0.26	0.153	1.18182e-42	CD8Temra
ATP2B1	1.78439e-46	0.507502	0.304	0.191	3.10342e-42	CD8Temra
CPD	4.48851e-46	0.455213	0.422	0.302	7.80641e-42	CD8Temra
ENSMFAG00000046031	6.46738e-46	0.358926	0.119	0.049	1.12481e-41	CD8Temra
RAPGEF2	9.07842e-46	0.456804	0.25	0.144	1.57892e-41	CD8Temra
IFI27	8.20807e-45	0.587119	0.363	0.249	1.42755e-40	CD8Temra
ACTR3	1.36358e-44	0.378492	0.723	0.648	2.37154e-40	CD8Temra
CALHM2	3.96606e-44	0.360654	0.168	0.083	6.89777e-40	CD8Temra
NRROS	4.44708e-44	0.435345	0.168	0.084	7.73437e-40	CD8Temra
PTTG1	5.03657e-44	0.385378	0.344	0.219	8.7596e-40	CD8Temra
DSTN	6.80189e-44	0.470002	0.375	0.264	1.18299e-39	CD8Temra
ARHGEF3	7.61417e-44	0.453123	0.431	0.316	1.32426e-39	CD8Temra
ENSMFAG00000045269	1.42765e-43	0.262592	0.942	0.919	2.48298e-39	CD8Temra
METRNL	1.52392e-43	0.397355	0.269	0.159	2.65041e-39	CD8Temra
YBX1	2.45869e-43	0.318317	0.828	0.77	4.27615e-39	CD8Temra
SYNE1	4.27583e-43	0.465546	0.456	0.34	7.43653e-39	CD8Temra
SRI	2.19517e-42	0.379631	0.595	0.495	3.81784e-38	CD8Temra
ADCY7	2.63024e-42	0.39884	0.191	0.102	4.57452e-38	CD8Temra
NDUFB9	3.93376e-42	0.431618	0.514	0.409	6.84159e-38	CD8Temra
DOCK11	5.1063e-42	0.45478	0.355	0.242	8.88087e-38	CD8Temra
CASP8	3.75266e-40	0.423771	0.4	0.289	6.52663e-36	CD8Temra
ENSMFAG00000039261	1.51272e-39	0.3146	0.13	0.059	2.63092e-35	CD8Temra
VIM	1.86157e-39	0.388297	0.802	0.747	3.23764e-35	CD8Temra
ILRUN	1.92075e-39	0.347932	0.156	0.078	3.34057e-35	CD8Temra
GNB2	1.90209e-38	0.364363	0.612	0.519	3.30811e-34	CD8Temra
REXO2	3.92506e-38	0.406462	0.312	0.209	6.82647e-34	CD8Temra
TLE5	3.94538e-38	0.398358	0.6	0.513	6.86181e-34	CD8Temra
ENSMFAG00000003092	4.6542e-38	0.414192	0.383	0.278	8.09459e-34	CD8Temra
GFI1	1.58726e-37	0.409405	0.215	0.126	2.76055e-33	CD8Temra
SEMA4D	2.68409e-37	0.368411	0.637	0.542	4.66817e-33	CD8Temra
SLC9A3R1	4.30827e-37	0.363942	0.626	0.531	7.49295e-33	CD8Temra
ENSMFAG00000001552	8.05437e-36	0.366686	0.561	0.469	1.40082e-31	CD8Temra
SFXN3	1.15288e-35	0.328172	0.125	0.059	2.00508e-31	CD8Temra
HSPA8	1.23171e-35	0.268323	0.909	0.887	2.14219e-31	CD8Temra
MXD4	2.4436e-35	0.404807	0.486	0.383	4.24991e-31	CD8Temra
TLN1	2.7222e-35	0.332517	0.708	0.624	4.73446e-31	CD8Temra
GNAI2	3.9902e-35	0.277916	0.763	0.693	6.93976e-31	CD8Temra
PSMA7	4.53814e-35	0.321135	0.737	0.671	7.89273e-31	CD8Temra
ARPC4	1.20269e-34	0.369334	0.608	0.52	2.09171e-30	CD8Temra
ENSMFAG00000000257	2.05513e-34	0.451106	0.564	0.458	3.57428e-30	CD8Temra
MFNG	8.68435e-34	0.377868	0.478	0.378	1.51038e-29	CD8Temra
TSPAN14	1.174e-33	0.395002	0.284	0.189	2.04183e-29	CD8Temra
ARRDC2	3.99352e-33	0.393626	0.242	0.153	6.94554e-29	CD8Temra
MADD	4.21985e-33	0.392964	0.273	0.179	7.33916e-29	CD8Temra
DTX3	4.72182e-33	0.360941	0.153	0.082	8.2122e-29	CD8Temra
CTSA	6.74144e-33	0.350887	0.548	0.454	1.17247e-28	CD8Temra
C1orf56	8.78028e-33	0.366781	0.259	0.167	1.52707e-28	CD8Temra
DUS2	8.89162e-33	0.302189	0.122	0.059	1.54643e-28	CD8Temra
SNX18	1.43961e-32	0.32683	0.148	0.077	2.50377e-28	CD8Temra
EHD1	2.30176e-32	0.387132	0.292	0.198	4.00323e-28	CD8Temra
SHISA5	3.26281e-32	0.318179	0.68	0.611	5.67469e-28	CD8Temra
CD63	1.16511e-31	0.344401	0.697	0.631	2.02636e-27	CD8Temra
ENSMFAG00000004741	2.06907e-31	0.373993	0.416	0.322	3.59853e-27	CD8Temra
AIDA	2.31969e-31	0.353202	0.204	0.123	4.0344e-27	CD8Temra
EPS15	5.16249e-31	0.397065	0.283	0.193	8.9786e-27	CD8Temra
TMEM50A	1.39172e-30	0.320337	0.615	0.539	2.42049e-26	CD8Temra
CDK2AP2	1.50105e-30	0.3733	0.581	0.5	2.61063e-26	CD8Temra
NDUFB7	2.26251e-30	0.323088	0.509	0.421	3.93496e-26	CD8Temra
LRRC8A	3.76893e-30	0.318538	0.172	0.098	6.55492e-26	CD8Temra
SNRK	3.81519e-30	0.38992	0.41	0.315	6.63537e-26	CD8Temra
ANXA6	6.91968e-30	0.354102	0.548	0.464	1.20347e-25	CD8Temra
ADAP1	9.97961e-30	0.268152	0.102	0.048	1.73565e-25	CD8Temra
ENSMFAG00000037705	1.09785e-29	0.283329	0.514	0.4	1.90938e-25	CD8Temra
YWHAZ	1.1821e-29	0.252918	0.828	0.787	2.05591e-25	CD8Temra
SIGIRR	1.31012e-29	0.343349	0.48	0.386	2.27856e-25	CD8Temra
PTTG1IP	1.54098e-29	0.382531	0.375	0.284	2.68008e-25	CD8Temra
TBC1D10C	1.81053e-28	0.333578	0.625	0.551	3.14887e-24	CD8Temra
NCR3	1.96097e-28	0.382328	0.345	0.249	3.41052e-24	CD8Temra
ENSMFAG00000003974	2.04593e-28	0.364831	0.335	0.246	3.55828e-24	CD8Temra
TPST2	7.49648e-28	0.38791	0.29	0.206	1.30379e-23	CD8Temra
ENSMFAG00000045054	1.12012e-27	0.308981	0.545	0.424	1.94812e-23	CD8Temra
RDH5	1.37929e-27	0.294724	0.692	0.629	2.39887e-23	CD8Temra
LRRC8C	1.39735e-27	0.359616	0.394	0.299	2.43027e-23	CD8Temra
ENSMFAG00000002298	1.58449e-27	0.36968	0.402	0.316	2.75574e-23	CD8Temra
ITGB7	6.54918e-27	0.312887	0.215	0.136	1.13903e-22	CD8Temra
NAAA	7.13151e-27	0.345175	0.201	0.127	1.24031e-22	CD8Temra
WASF2	7.29234e-27	0.310942	0.452	0.362	1.26828e-22	CD8Temra
TTC3	9.15002e-27	0.345655	0.15	0.085	1.59137e-22	CD8Temra
FBXW7	1.98314e-26	0.341313	0.194	0.12	3.44907e-22	CD8Temra
USP28	3.43662e-26	0.26535	0.134	0.073	5.97697e-22	CD8Temra
SUB1	9.38305e-26	0.276942	0.747	0.705	1.6319e-21	CD8Temra
APBB2	1.42401e-25	0.275474	0.129	0.069	2.47665e-21	CD8Temra
RAB11A	1.69582e-25	0.36402	0.382	0.301	2.94937e-21	CD8Temra
ATP5PO	2.00775e-25	0.259303	0.751	0.696	3.49188e-21	CD8Temra
NOSIP	2.11282e-25	0.393333	0.273	0.192	3.67462e-21	CD8Temra
NDUFA11	2.11571e-24	0.268748	0.652	0.584	3.67965e-20	CD8Temra
NUCB2	3.79566e-24	0.344803	0.352	0.265	6.60142e-20	CD8Temra
IKZF1	5.82858e-24	0.290263	0.636	0.569	1.01371e-19	CD8Temra
CMAS	6.31626e-24	0.314355	0.166	0.101	1.09852e-19	CD8Temra
ABHD17A	7.86867e-24	0.334316	0.469	0.394	1.36852e-19	CD8Temra
RESF1	8.42929e-24	0.347304	0.508	0.433	1.46602e-19	CD8Temra
APOBEC3C	8.83091e-24	0.33928	0.435	0.35	1.53587e-19	CD8Temra
AAK1	1.30023e-23	0.292286	0.488	0.413	2.26136e-19	CD8Temra
ORAI1	1.74534e-23	0.26888	0.602	0.524	3.03549e-19	CD8Temra
ANXA7	2.42015e-23	0.336669	0.249	0.173	4.20912e-19	CD8Temra
LMO4	7.24662e-23	0.36316	0.284	0.206	1.26033e-18	CD8Temra
SCP2	7.95934e-23	0.348346	0.415	0.34	1.38429e-18	CD8Temra
UBL3	1.49037e-22	0.319335	0.307	0.227	2.59205e-18	CD8Temra
DYNLRB1	3.10817e-22	0.307762	0.571	0.512	5.40573e-18	CD8Temra
ATOX1	4.07905e-22	0.337511	0.48	0.408	7.09428e-18	CD8Temra
TBCB	1.62817e-21	0.313513	0.249	0.178	2.83172e-17	CD8Temra
ACTR2	2.36416e-21	0.280626	0.681	0.63	4.11175e-17	CD8Temra
PPP1R12A	3.17168e-21	0.265611	0.675	0.625	5.51618e-17	CD8Temra
ENSMFAG00000033691	3.22023e-21	0.281246	0.497	0.424	5.60062e-17	CD8Temra
SH3BGRL3	3.54845e-21	0.288668	0.16	0.101	6.17147e-17	CD8Temra
PICALM	4.84252e-21	0.322798	0.333	0.259	8.42212e-17	CD8Temra
RNH1	6.21295e-21	0.32552	0.365	0.29	1.08056e-16	CD8Temra
TEX264	1.38723e-20	0.300931	0.227	0.158	2.41268e-16	CD8Temra
GMIP	1.94796e-20	0.335276	0.34	0.268	3.38789e-16	CD8Temra
NTAN1	2.27637e-20	0.300444	0.25	0.179	3.95907e-16	CD8Temra
PBDC1	3.45785e-20	0.31682	0.246	0.175	6.01389e-16	CD8Temra
NDUFS6	4.19871e-20	0.291824	0.409	0.336	7.30239e-16	CD8Temra
PSMB6	4.39491e-20	0.275233	0.441	0.366	7.64362e-16	CD8Temra
CLEC2B	5.49639e-20	0.272197	0.593	0.525	9.55932e-16	CD8Temra
CYFIP2	7.1643e-20	0.287794	0.551	0.482	1.24601e-15	CD8Temra
FLII	7.53965e-20	0.292948	0.41	0.335	1.3113e-15	CD8Temra
PLCL2	1.29472e-19	0.279982	0.168	0.108	2.25178e-15	CD8Temra
TMOD3	1.71932e-19	0.307578	0.39	0.317	2.99025e-15	CD8Temra
ENSMFAG00000003180	2.20653e-19	0.276458	0.297	0.219	3.8376e-15	CD8Temra
RNF44	2.49909e-19	0.319799	0.224	0.159	4.34641e-15	CD8Temra
AP1M1	2.77776e-19	0.313857	0.28	0.21	4.83108e-15	CD8Temra
PPP3CC	2.90691e-19	0.330071	0.236	0.171	5.0557e-15	CD8Temra
MXI1	3.23639e-19	0.282961	0.138	0.085	5.62873e-15	CD8Temra
ADAM8	4.5677e-19	0.316169	0.165	0.107	7.94414e-15	CD8Temra
IFIT1	4.91886e-19	0.253745	0.133	0.08	8.55489e-15	CD8Temra
DGKZ	5.11222e-19	0.266151	0.457	0.387	8.89118e-15	CD8Temra
TMEM43	6.04683e-19	0.288353	0.193	0.131	1.05166e-14	CD8Temra
GNAI3	8.30171e-19	0.292879	0.359	0.285	1.44383e-14	CD8Temra
AKAP13	1.12113e-18	0.266097	0.486	0.418	1.94987e-14	CD8Temra
ENSMFAG00000030178	1.87847e-18	0.283116	0.28	0.209	3.26703e-14	CD8Temra
NISCH	3.24547e-18	0.252707	0.163	0.106	5.64453e-14	CD8Temra
PYCARD	3.35154e-18	0.307034	0.403	0.336	5.829e-14	CD8Temra
C1GALT1	5.22237e-18	0.26666	0.211	0.148	9.08275e-14	CD8Temra
UQCRC1	5.30201e-18	0.269057	0.308	0.238	9.22126e-14	CD8Temra
RAB24	5.42356e-18	0.266985	0.142	0.09	9.43265e-14	CD8Temra
AGFG2	7.40576e-18	0.265413	0.151	0.097	1.28801e-13	CD8Temra
TMEM160	7.95994e-18	0.253339	0.437	0.368	1.38439e-13	CD8Temra
PYGB	1.14405e-17	0.257291	0.141	0.089	1.98972e-13	CD8Temra
ANKRD28	3.63604e-17	0.273503	0.124	0.076	6.3238e-13	CD8Temra
ARHGEF2	5.18244e-17	0.260206	0.167	0.112	9.0133e-13	CD8Temra
ENSMFAG00000032887	5.19146e-17	0.279468	0.394	0.321	9.02899e-13	CD8Temra
UCHL5	6.08423e-17	0.276502	0.185	0.127	1.05817e-12	CD8Temra
LGALS3	8.12214e-17	0.285329	0.343	0.273	1.4126e-12	CD8Temra
CCPG1	8.34875e-17	0.254237	0.221	0.159	1.45201e-12	CD8Temra
ENSMFAG00000038324	1.79364e-16	0.284069	0.207	0.148	3.1195e-12	CD8Temra
CSTB	1.91345e-16	0.280667	0.384	0.32	3.32787e-12	CD8Temra
GPX4	4.19092e-16	0.284858	0.323	0.26	7.28886e-12	CD8Temra
HERPUD2	5.70155e-16	0.268966	0.183	0.128	9.91614e-12	CD8Temra
DIAPH1	6.24441e-16	0.268952	0.234	0.174	1.08603e-11	CD8Temra
ZBTB38	9.41091e-16	0.270162	0.325	0.259	1.63675e-11	CD8Temra
PLEKHA1	1.0185e-15	0.318112	0.237	0.179	1.77137e-11	CD8Temra
RHOF	1.14101e-15	0.268201	0.41	0.348	1.98445e-11	CD8Temra
PIM1	1.56012e-15	0.250495	0.296	0.232	2.71336e-11	CD8Temra
SERPINB1	1.57968e-15	0.273599	0.259	0.2	2.74738e-11	CD8Temra
RBBP7	2.42731e-15	0.266841	0.276	0.215	4.22158e-11	CD8Temra
INPP4A	2.95357e-15	0.282848	0.321	0.258	5.13685e-11	CD8Temra
F2R	2.97331e-15	0.255345	0.179	0.124	5.17119e-11	CD8Temra
CCDC82	3.30165e-15	0.273335	0.467	0.406	5.74222e-11	CD8Temra
COMT	3.72823e-15	0.250687	0.422	0.362	6.48414e-11	CD8Temra
CRYBG1	3.98661e-15	0.28725	0.323	0.263	6.93351e-11	CD8Temra
SLK	1.0436e-14	0.30636	0.33	0.27	1.81502e-10	CD8Temra
CLTB	1.12088e-14	0.274275	0.27	0.212	1.94943e-10	CD8Temra
REEP5	1.39846e-14	0.28189	0.294	0.236	2.43219e-10	CD8Temra
ENSMFAG00000031285	2.48898e-14	0.268063	0.44	0.385	4.32884e-10	CD8Temra
RAC1	3.1772e-14	0.254936	0.487	0.436	5.52579e-10	CD8Temra
FRMD4B	3.48142e-14	0.267422	0.221	0.163	6.05489e-10	CD8Temra
SH3BGRL	6.23049e-14	0.251679	0.386	0.328	1.08361e-09	CD8Temra
ABCF1	8.26209e-14	0.293414	0.338	0.282	1.43694e-09	CD8Temra
TSPO	1.10279e-13	0.319678	0.235	0.181	1.91798e-09	CD8Temra
SDF2L1	1.10638e-13	0.264667	0.302	0.242	1.92421e-09	CD8Temra
NDUFB6	1.6158e-13	0.252693	0.32	0.263	2.8102e-09	CD8Temra
SUPT4H1	4.23216e-13	0.265736	0.254	0.201	7.36057e-09	CD8Temra
PGLS	7.23058e-13	0.269014	0.303	0.248	1.25754e-08	CD8Temra
ETS2	7.42126e-13	0.253454	0.253	0.198	1.29071e-08	CD8Temra
ENSMFAG00000042071	2.87465e-12	0.26256	0.308	0.255	4.9996e-08	CD8Temra
CYTH1	8.22016e-12	0.275294	0.257	0.208	1.42965e-07	CD8Temra
FUOM	4.78343e-10	0.25947	0.153	0.114	8.31933e-06	CD8Temra
CISD3	3.25386e-08	0.266239	0.353	0.318	0.000565912	CD8Temra
NFKBIA	0	1.99224	0.916	0.421	0	MAIT
TNFAIP3	0	1.6727	0.761	0.32	0	MAIT
IL7R	0	1.60817	0.767	0.23	0	MAIT
MYC	0	1.59151	0.417	0.068	0	MAIT
DUSP2	0	1.48065	0.656	0.306	0	MAIT
KLRB1	0	1.40365	0.924	0.538	0	MAIT
SATB1	0	1.34217	0.722	0.244	0	MAIT
ENSMFAG00000030228	0	1.32834	0.746	0.268	0	MAIT
CD69	0	1.3268	0.976	0.917	0	MAIT
RGS2	0	1.29657	0.41	0.172	0	MAIT
BTG2	0	1.23873	0.912	0.647	0	MAIT
BHLHE40	0	1.21657	0.681	0.284	0	MAIT
GADD45B	0	1.20536	0.634	0.333	0	MAIT
CD83	0	1.19099	0.315	0.079	0	MAIT
CCR6	0	1.13766	0.412	0.054	0	MAIT
KLRG1	0	1.10189	0.605	0.208	0	MAIT
EGR1	0	1.09454	0.328	0.102	0	MAIT
FOS	0	1.0673	0.931	0.781	0	MAIT
NFKBIZ	0	1.03797	0.613	0.268	0	MAIT
COL5A3	0	1.03144	0.308	0.019	0	MAIT
DPP4	0	1.01838	0.382	0.07	0	MAIT
MFHAS1	0	1.01231	0.547	0.175	0	MAIT
THY1	0	1.0106	0.459	0.136	0	MAIT
DUSP1	0	0.964165	0.905	0.657	0	MAIT
ZBTB16	0	0.941247	0.323	0.044	0	MAIT
KDM6B	0	0.905867	0.466	0.156	0	MAIT
PDE4B	0	0.839611	0.587	0.26	0	MAIT
PLAC8	0	0.838168	0.332	0.106	0	MAIT
SH2D2A	0	0.828059	0.595	0.271	0	MAIT
ZC3H12A	0	0.817057	0.419	0.15	0	MAIT
CPE	0	0.808476	0.274	0.03	0	MAIT
ABCA1	0	0.798345	0.432	0.157	0	MAIT
DUSP5	0	0.785162	0.821	0.569	0	MAIT
ID2	0	0.783522	0.965	0.875	0	MAIT
ZFP36	0	0.78282	0.973	0.905	0	MAIT
IL18RAP	0	0.775207	0.261	0.03	0	MAIT
PRF1	0	0.76083	0.843	0.546	0	MAIT
TNFRSF25	0	0.759808	0.289	0.055	0	MAIT
FOSL2	0	0.754487	0.54	0.264	0	MAIT
RUNX2	0	0.750376	0.362	0.096	0	MAIT
RPL22L1	0	0.735203	0.751	0.485	0	MAIT
LTB	0	0.731998	0.942	0.699	0	MAIT
LST1	0	0.727313	0.26	0.046	0	MAIT
CERK	0	0.704336	0.403	0.145	0	MAIT
ADAM23	0	0.684098	0.38	0.133	0	MAIT
ENSMFAG00000031969	0	0.682569	0.203	0.022	0	MAIT
TNFSF13B	0	0.609336	0.174	0.021	0	MAIT
IL18R1	0	0.604772	0.243	0.06	0	MAIT
MAP1LC3A	0	0.597759	0.161	0.021	0	MAIT
NR1D1	0	0.588066	0.202	0.04	0	MAIT
TSPAN13	0	0.585291	0.244	0.062	0	MAIT
TPT1	0	0.454993	1	0.999	0	MAIT
IFNGR2	0	0.438294	0.138	0.015	0	MAIT
RPLP0	0	0.432178	0.999	0.987	0	MAIT
RORC	0	0.424511	0.125	0.009	0	MAIT
ENSMFAG00000000366	0	0.40074	1	0.999	0	MAIT
RPS12	0	0.387834	1	0.999	0	MAIT
ENSMFAG00000036866	0	0.382259	0.997	0.992	0	MAIT
EEF1A1	0	0.364485	1	1	0	MAIT
RPS8	0	0.290113	0.999	0.998	0	MAIT
ENSMFAG00000032415	0	0.2666	1	0.999	0	MAIT
ENSMFAG00000037923	0	0.255381	1	0.999	0	MAIT
NR4A1	6.37392e-293	0.945041	0.272	0.085	1.10855e-288	MAIT
RPS19	1.63006e-290	0.284259	1	0.999	2.835e-286	MAIT
PERP	2.90711e-279	0.485089	0.18	0.037	5.05605e-275	MAIT
RPS15A	1.34813e-256	0.264136	0.998	0.994	2.34467e-252	MAIT
RPSA	2.84748e-254	0.282691	0.999	0.995	4.95234e-250	MAIT
RPL5	7.35039e-254	0.298037	0.996	0.983	1.27838e-249	MAIT
RPS20	1.81875e-250	0.266395	0.999	0.996	3.16316e-246	MAIT
NABP1	1.50778e-243	0.627801	0.447	0.212	2.62233e-239	MAIT
ENSMFAG00000035171	1.03961e-239	0.53675	0.208	0.058	1.80809e-235	MAIT
RORA	1.24658e-229	0.538708	0.288	0.107	2.16805e-225	MAIT
RPL10A	1.03835e-228	0.273793	0.998	0.99	1.80589e-224	MAIT
ENSMFAG00000046976	4.35953e-227	0.492373	0.212	0.062	7.5821e-223	MAIT
IER3	3.65091e-220	0.638708	0.112	0.017	6.34967e-216	MAIT
EEF1B2	4.94817e-220	0.355339	0.977	0.933	8.60586e-216	MAIT
IFNGR1	4.02381e-219	0.525125	0.321	0.13	6.99821e-215	MAIT
NFKB1	2.6203e-217	0.660749	0.35	0.155	4.55723e-213	MAIT
KLRC1	4.44219e-215	0.612903	0.427	0.205	7.72585e-211	MAIT
ID3	5.35872e-214	0.532676	0.18	0.048	9.31988e-210	MAIT
NCR3	1.19946e-212	0.567714	0.423	0.205	2.0861e-208	MAIT
PER1	1.7834e-211	0.555282	0.538	0.298	3.10168e-207	MAIT
CSRNP1	5.2857e-209	0.570113	0.532	0.294	9.19289e-205	MAIT
KLRF1	1.70084e-208	0.383508	0.148	0.033	2.95811e-204	MAIT
ENSMFAG00000030186	6.66876e-208	0.326917	0.986	0.955	1.15983e-203	MAIT
BLVRA	4.8386e-206	0.362991	0.149	0.034	8.4153e-202	MAIT
CD28	1.00858e-201	0.458842	0.381	0.171	1.75412e-197	MAIT
FOSB	7.62728e-189	0.699183	0.71	0.499	1.32654e-184	MAIT
MAST4	9.05294e-187	0.331245	0.102	0.016	1.57449e-182	MAIT
LEPROTL1	1.04414e-186	0.518398	0.487	0.266	1.81596e-182	MAIT
PBXIP1	4.46482e-181	0.530297	0.569	0.344	7.76522e-177	MAIT
CALHM6	1.19489e-180	0.337246	0.134	0.031	2.07815e-176	MAIT
IER2	1.62238e-180	0.433512	0.186	0.058	2.82165e-176	MAIT
NSUN6	3.83197e-175	0.45188	0.188	0.061	6.66457e-171	MAIT
ENSMFAG00000030105	9.38824e-175	0.317277	0.114	0.023	1.6328e-170	MAIT
HIF1A	1.11244e-173	0.457819	0.256	0.102	1.93475e-169	MAIT
UGCG	3.67895e-173	0.48237	0.371	0.18	6.39842e-169	MAIT
PLAAT3	6.32496e-171	0.420068	0.844	0.648	1.10004e-166	MAIT
SLAMF1	2.52958e-169	0.4265	0.357	0.169	4.39944e-165	MAIT
DUSP16	2.09918e-167	0.368619	0.149	0.041	3.6509e-163	MAIT
LYAR	7.97164e-167	0.463047	0.464	0.254	1.38643e-162	MAIT
CDKN1A	8.12256e-165	0.443852	0.156	0.046	1.41268e-160	MAIT
TGFBR3	9.7416e-159	0.418841	0.361	0.174	1.69426e-154	MAIT
GOLGA4	2.32311e-153	0.488291	0.541	0.331	4.04035e-149	MAIT
CREM	7.07136e-147	0.573932	0.464	0.275	1.22985e-142	MAIT
STAT4	5.82381e-143	0.434879	0.399	0.217	1.01288e-138	MAIT
ADAM12	9.24366e-141	0.293119	0.108	0.026	1.60766e-136	MAIT
IRF8	9.54573e-139	0.483959	0.22	0.091	1.66019e-134	MAIT
SAMSN1	2.07509e-134	0.427647	0.338	0.174	3.609e-130	MAIT
ATF3	1.29036e-130	0.47997	0.185	0.072	2.24419e-126	MAIT
RAB11FIP1	7.16494e-130	0.3709	0.271	0.127	1.24613e-125	MAIT
PLXNC1	8.1505e-130	0.364771	0.298	0.145	1.41753e-125	MAIT
HOPX	4.21815e-125	0.297766	0.738	0.488	7.33621e-121	MAIT
CCND1	2.36825e-124	0.273963	0.12	0.035	4.11885e-120	MAIT
CLINT1	1.16082e-120	0.398631	0.428	0.252	2.01889e-116	MAIT
GALC	2.37148e-120	0.325019	0.116	0.034	4.12449e-116	MAIT
TET1	4.57311e-119	0.288556	0.107	0.03	7.95355e-115	MAIT
SLC15A4	9.42035e-114	0.34881	0.23	0.107	1.63839e-109	MAIT
JAML	1.89801e-113	0.305557	0.211	0.092	3.30101e-109	MAIT
SETD7	3.35696e-113	0.264385	0.118	0.037	5.83843e-109	MAIT
TMEM263	1.20008e-110	0.315488	0.144	0.052	2.08719e-106	MAIT
SNX30	1.77705e-109	0.269192	0.139	0.049	3.09064e-105	MAIT
BCL2A1	1.07095e-108	0.780741	0.458	0.305	1.86259e-104	MAIT
DDIT4	2.71947e-108	0.501104	0.634	0.466	4.7297e-104	MAIT
DPEP2	2.92729e-108	0.291243	0.189	0.08	5.09114e-104	MAIT
IKZF2	4.89639e-105	0.36588	0.197	0.088	8.51581e-101	MAIT
ERN1	1.01201e-104	0.352342	0.473	0.292	1.76009e-100	MAIT
CRIM1	7.42985e-104	0.290047	0.211	0.096	1.2922e-99	MAIT
JUNB	6.6723e-103	0.317352	0.164	0.067	1.16045e-98	MAIT
GPR65	1.66794e-102	0.3371	0.264	0.135	2.90088e-98	MAIT
ENSMFAG00000035941	1.90621e-100	0.338285	0.96	0.905	3.31527e-96	MAIT
PRMT9	1.10174e-99	0.350902	0.389	0.231	1.91615e-95	MAIT
ACP6	1.274e-99	0.324422	0.215	0.101	2.21573e-95	MAIT
PPP1R10	8.62622e-99	0.374412	0.425	0.262	1.50027e-94	MAIT
SESN1	1.10267e-98	0.275457	0.162	0.067	1.91777e-94	MAIT
EIF4A1	5.34247e-98	0.357209	0.573	0.391	9.29162e-94	MAIT
OSTF1	7.42965e-98	0.326627	0.681	0.495	1.29216e-93	MAIT
ENSMFAG00000037878	4.84828e-97	0.321253	0.944	0.89	8.43213e-93	MAIT
G3BP2	7.29081e-97	0.350158	0.564	0.388	1.26802e-92	MAIT
SELENOT	2.07051e-95	0.379236	0.574	0.405	3.60102e-91	MAIT
PDIA4	4.59061e-95	0.320324	0.307	0.169	7.98399e-91	MAIT
SERP1	1.89714e-93	0.357778	0.618	0.443	3.29951e-89	MAIT
ICAM2	2.45748e-92	0.309519	0.426	0.262	4.27405e-88	MAIT
PPP1R15A	6.34842e-91	0.442745	0.419	0.268	1.10412e-86	MAIT
PDCD4	6.39735e-91	0.344945	0.443	0.285	1.11263e-86	MAIT
NRIP1	4.86096e-90	0.270805	0.131	0.051	8.45418e-86	MAIT
ZFP36L2	4.82934e-88	0.322964	0.966	0.927	8.39919e-84	MAIT
ENSMFAG00000000159	2.45776e-87	0.92436	0.56	0.436	4.27454e-83	MAIT
TNF	5.86409e-87	0.314379	0.138	0.056	1.01988e-82	MAIT
UBE2S	1.36056e-86	0.397129	0.395	0.249	2.36628e-82	MAIT
ZNF331	7.91328e-86	0.332148	0.276	0.153	1.37628e-81	MAIT
ETV3	9.28242e-86	0.344518	0.251	0.135	1.6144e-81	MAIT
SPATS2L	2.35029e-84	0.279482	0.196	0.095	4.08763e-80	MAIT
CCNL1	2.27887e-82	0.339449	0.438	0.286	3.96341e-78	MAIT
ENSMFAG00000032324	8.02854e-82	0.296487	0.397	0.25	1.39632e-77	MAIT
TMEM71	4.37188e-80	0.263271	0.218	0.112	7.60358e-76	MAIT
COMT	1.56413e-79	0.302241	0.487	0.328	2.72034e-75	MAIT
LBH	1.83217e-79	0.312667	0.664	0.5	3.1865e-75	MAIT
ENSMFAG00000030902	2.16023e-77	0.403889	0.486	0.332	3.75707e-73	MAIT
WSB1	4.07038e-77	0.307967	0.541	0.376	7.0792e-73	MAIT
NR4A2	8.00838e-76	0.328661	0.872	0.768	1.39282e-71	MAIT
ENSMFAG00000020465	7.76175e-75	0.585869	0.159	0.077	1.34992e-70	MAIT
PELO	3.25598e-72	0.282746	0.379	0.241	5.66281e-68	MAIT
TMEM243	3.89863e-70	0.274173	0.407	0.266	6.78049e-66	MAIT
TP53I13	4.06042e-69	0.261779	0.267	0.155	7.06188e-65	MAIT
MRPL14	1.64262e-68	0.251886	0.323	0.198	2.85684e-64	MAIT
MACF1	5.20728e-64	0.2519	0.362	0.234	9.0565e-60	MAIT
CKLF	1.02365e-63	0.25332	0.366	0.236	1.78033e-59	MAIT
TUBB4B	1.965e-63	0.289611	0.455	0.314	3.41752e-59	MAIT
ENSMFAG00000041970	4.71349e-63	0.302018	0.395	0.264	8.19771e-59	MAIT
ENSMFAG00000033294	8.97397e-62	0.268628	0.326	0.207	1.56075e-57	MAIT
SQSTM1	2.5976e-60	0.285799	0.411	0.28	4.51775e-56	MAIT
SEPTIN6	6.25975e-60	0.259724	0.494	0.35	1.0887e-55	MAIT
SYTL3	7.70628e-58	0.257383	0.305	0.193	1.34028e-53	MAIT
SLC2A14	7.04568e-56	0.379727	0.541	0.416	1.22539e-51	MAIT
SAT1	9.90986e-56	0.304445	0.496	0.361	1.72352e-51	MAIT
ENSMFAG00000046631	2.88917e-54	0.34921	0.275	0.177	5.02484e-50	MAIT
YWHAH	2.25926e-51	0.253161	0.554	0.417	3.9293e-47	MAIT
RGCC	3.76435e-50	0.320483	0.528	0.402	6.54697e-46	MAIT
GADD45A	3.60433e-33	0.288294	0.333	0.246	6.26866e-29	MAIT
ENSMFAG00000033126	3.23032e-24	0.631737	0.545	0.476	5.61818e-20	MAIT
ENSMFAG00000028229	0.00015061	0.468503	0.691	0.677	1	MAIT
ENSMFAG00000044787	0	2.45375	0.396	0.053	0	CD8IEL
ENSMFAG00000044751	0	2.01716	0.601	0.155	0	CD8IEL
TYROBP	0	1.98008	0.72	0.286	0	CD8IEL
GNLY	0	1.9254	0.635	0.267	0	CD8IEL
ENSMFAG00000035374	0	1.79855	0.694	0.366	0	CD8IEL
CD7	0	1.61719	0.581	0.232	0	CD8IEL
PRSS57	0	1.57268	0.537	0.146	0	CD8IEL
CD160	0	1.44499	0.39	0.076	0	CD8IEL
CCL5	0	1.43713	0.989	0.762	0	CD8IEL
ENSMFAG00000030792	0	1.3849	0.441	0.066	0	CD8IEL
KLRD1	0	1.32278	0.912	0.48	0	CD8IEL
FGR	0	0.972357	0.429	0.116	0	CD8IEL
IL2RB	0	0.967667	0.846	0.62	0	CD8IEL
AOAH	0	0.79164	0.216	0.035	0	CD8IEL
ITGAD	0	0.580905	0.137	0.013	0	CD8IEL
SYK	0	0.562685	0.137	0.012	0	CD8IEL
CCNJL	4.52004e-289	0.460268	0.114	0.009	7.86125e-285	CD8IEL
SH2D1B	2.22932e-252	0.423842	0.108	0.01	3.87724e-248	CD8IEL
KLRC1	7.74226e-246	1.17089	0.469	0.224	1.34653e-241	CD8IEL
PTPN12	3.67455e-217	0.722886	0.287	0.097	6.39078e-213	CD8IEL
FCER1G	2.73829e-215	1.16732	0.141	0.025	4.76244e-211	CD8IEL
TENT5A	6.38303e-197	0.422962	0.109	0.015	1.11014e-192	CD8IEL
EOMES	2.30235e-194	0.793065	0.552	0.31	4.00425e-190	CD8IEL
ACOT7	4.30099e-169	0.719867	0.338	0.148	7.48028e-165	CD8IEL
TMCC3	1.21605e-168	0.440369	0.11	0.019	2.11495e-164	CD8IEL
PLCG2	2.92714e-162	0.483063	0.179	0.05	5.09088e-158	CD8IEL
LITAF	6.01043e-159	0.674929	0.33	0.144	1.04533e-154	CD8IEL
FCRL6	5.25514e-142	0.517445	0.273	0.11	9.13974e-138	CD8IEL
CRTAM	2.97306e-135	0.641104	0.387	0.196	5.17075e-131	CD8IEL
PLEK	5.61999e-126	0.623559	0.464	0.271	9.77429e-122	CD8IEL
CD63	2.22949e-125	0.526186	0.771	0.614	3.87753e-121	CD8IEL
LYN	5.35481e-124	0.373918	0.117	0.029	9.31308e-120	CD8IEL
ENSMFAG00000042623	1.42952e-123	0.693744	0.766	0.684	2.48623e-119	CD8IEL
STOM	7.9453e-123	0.425262	0.134	0.037	1.38185e-118	CD8IEL
APBB2	1.35571e-122	0.4859	0.174	0.058	2.35786e-118	CD8IEL
TIGIT	8.41428e-118	0.547836	0.52	0.324	1.46341e-113	CD8IEL
CYRIA	1.01692e-103	0.380087	0.137	0.043	1.76862e-99	CD8IEL
IKZF2	3.46248e-102	0.481037	0.223	0.096	6.02195e-98	CD8IEL
ENSMFAG00000037849	7.67145e-102	0.387359	0.102	0.026	1.33422e-97	CD8IEL
MYRF	1.07421e-99	0.429299	0.157	0.056	1.86827e-95	CD8IEL
LAT2	3.5574e-99	0.452684	0.126	0.039	6.18704e-95	CD8IEL
CST7	7.65043e-98	0.329772	0.959	0.89	1.33056e-93	CD8IEL
HOPX	2.38563e-97	0.48448	0.69	0.526	4.14909e-93	CD8IEL
SCML4	1.25467e-94	0.472838	0.719	0.566	2.18212e-90	CD8IEL
PTPN22	6.93197e-88	0.501605	0.643	0.494	1.20561e-83	CD8IEL
GZMA	2.86295e-81	0.926585	0.362	0.217	4.97924e-77	CD8IEL
ZEB2	3.64167e-81	0.434055	0.401	0.243	6.33359e-77	CD8IEL
RRN3	8.66383e-78	0.464541	0.178	0.079	1.50681e-73	CD8IEL
SKAP2	1.39524e-76	0.416356	0.249	0.128	2.4266e-72	CD8IEL
SERPINB6	1.26976e-72	0.308775	0.134	0.052	2.20836e-68	CD8IEL
METRNL	3.43413e-70	0.432576	0.275	0.152	5.97263e-66	CD8IEL
RHOC	4.44577e-69	0.412984	0.443	0.297	7.73209e-65	CD8IEL
TCF7	2.42611e-65	0.435164	0.395	0.261	4.2195e-61	CD8IEL
ENSMFAG00000000210	7.39508e-62	0.377897	0.277	0.158	1.28615e-57	CD8IEL
ENSMFAG00000030025	2.4619e-59	0.40177	0.64	0.514	4.28173e-55	CD8IEL
SEPTIN11	2.99526e-57	0.353639	0.495	0.353	5.20935e-53	CD8IEL
ARHGAP9	3.39065e-54	0.384518	0.457	0.326	5.89702e-50	CD8IEL
GSN	2.75767e-53	0.402986	0.29	0.181	4.79615e-49	CD8IEL
CD244	2.66429e-51	0.343625	0.284	0.173	4.63373e-47	CD8IEL
ENSMFAG00000041885	1.03837e-49	0.336026	0.264	0.16	1.80592e-45	CD8IEL
GSTP1	3.53189e-48	0.308571	0.759	0.666	6.14266e-44	CD8IEL
PTPN6	1.86281e-47	0.391746	0.393	0.278	3.23979e-43	CD8IEL
ADGRE5	4.16474e-47	0.356846	0.656	0.542	7.24331e-43	CD8IEL
AGPAT5	4.2551e-44	0.352151	0.144	0.074	7.40048e-40	CD8IEL
AGFG2	6.9487e-43	0.27237	0.169	0.091	1.20852e-38	CD8IEL
PRKACB	2.75612e-42	0.316287	0.47	0.35	4.79344e-38	CD8IEL
VAV3	4.47406e-42	0.324777	0.259	0.163	7.78128e-38	CD8IEL
ITM2C	4.61339e-40	0.347033	0.188	0.108	8.02361e-36	CD8IEL
TNFRSF1B	3.76628e-39	0.336074	0.736	0.668	6.55031e-35	CD8IEL
EFHD2	3.18297e-37	0.266506	0.436	0.321	5.53583e-33	CD8IEL
DUSP6	1.01827e-36	0.341028	0.176	0.101	1.77098e-32	CD8IEL
LYST	1.69034e-36	0.343196	0.452	0.351	2.93984e-32	CD8IEL
PTP4A2	2.04617e-35	0.288207	0.716	0.635	3.5587e-31	CD8IEL
PIK3AP1	6.92314e-34	0.297119	0.193	0.119	1.20407e-29	CD8IEL
OTUD5	9.14712e-33	0.524515	0.274	0.192	1.59087e-28	CD8IEL
DGKD	2.06517e-30	0.288598	0.188	0.118	3.59174e-26	CD8IEL
DGKZ	2.41539e-30	0.280022	0.475	0.38	4.20085e-26	CD8IEL
MAPK1	1.6645e-29	0.278738	0.488	0.391	2.8949e-25	CD8IEL
TRGC2	3.26294e-28	0.252255	0.176	0.109	5.67491e-24	CD8IEL
AXIN1	1.59867e-27	0.271406	0.228	0.153	2.78041e-23	CD8IEL
SH2D1A	4.69518e-27	0.271823	0.497	0.412	8.16585e-23	CD8IEL
PDE4A	5.50773e-26	0.257058	0.212	0.143	9.57904e-22	CD8IEL
ENSMFAG00000040946	2.1086e-24	0.282749	0.585	0.507	3.66728e-20	CD8IEL
IFI27	3.03044e-21	0.294647	0.326	0.249	5.27054e-17	CD8IEL
PLAC8	9.92793e-16	0.417871	0.205	0.155	1.72667e-11	CD8IEL
STMN1	0	4.38776	0.973	0.151	0	CD8TCycling
MKI67	0	3.54482	0.859	0.029	0	CD8TCycling
TOP2A	0	3.34855	0.727	0.013	0	CD8TCycling
ENSMFAG00000009138	0	2.99839	0.627	0.064	0	CD8TCycling
ASPM	0	2.63244	0.592	0.003	0	CD8TCycling
UBE2C	0	2.28569	0.554	0.003	0	CD8TCycling
ENSMFAG00000000382	0	2.2149	0.673	0.003	0	CD8TCycling
SMC2	0	1.95349	0.73	0.049	0	CD8TCycling
CKS1B	0	1.89417	0.749	0.115	0	CD8TCycling
TYMS	0	1.89398	0.63	0.003	0	CD8TCycling
LMNB1	0	1.89327	0.781	0.096	0	CD8TCycling
DLGAP5	0	1.8727	0.576	0.002	0	CD8TCycling
KIF11	0	1.8624	0.616	0.007	0	CD8TCycling
CCNA2	0	1.85286	0.605	0.013	0	CD8TCycling
CDK1	0	1.75447	0.603	0.016	0	CD8TCycling
RRM2	0	1.74705	0.527	0.002	0	CD8TCycling
MCM7	0	1.7218	0.641	0.041	0	CD8TCycling
ENSMFAG00000039976	0	1.6956	0.586	0.004	0	CD8TCycling
TPX2	0	1.68714	0.611	0.013	0	CD8TCycling
CENPM	0	1.64775	0.63	0.009	0	CD8TCycling
EZH2	0	1.55311	0.678	0.059	0	CD8TCycling
AURKB	0	1.52087	0.5	0.002	0	CD8TCycling
H1-5	0	1.50557	0.411	0.002	0	CD8TCycling
PRC1	0	1.49641	0.476	0.005	0	CD8TCycling
CCNB2	0	1.45551	0.468	0.002	0	CD8TCycling
NUF2	0	1.45546	0.551	0.009	0	CD8TCycling
KIF15	0	1.45078	0.5	0.003	0	CD8TCycling
CDC20	0	1.45036	0.408	0.003	0	CD8TCycling
NCAPG	0	1.35931	0.535	0.013	0	CD8TCycling
HMGB3	0	1.35513	0.551	0.026	0	CD8TCycling
CENPW	0	1.35147	0.603	0.014	0	CD8TCycling
MCM5	0	1.32622	0.551	0.046	0	CD8TCycling
KIF22	0	1.32315	0.57	0.042	0	CD8TCycling
CENPE	0	1.31971	0.465	0.019	0	CD8TCycling
KNL1	0	1.31213	0.522	0.007	0	CD8TCycling
KIF23	0	1.27097	0.476	0.004	0	CD8TCycling
NCAPD2	0	1.26845	0.559	0.03	0	CD8TCycling
SPC25	0	1.25218	0.503	0.001	0	CD8TCycling
KIFC1	0	1.24585	0.603	0.068	0	CD8TCycling
FBXO5	0	1.23225	0.524	0.048	0	CD8TCycling
CLSPN	0	1.22894	0.505	0.002	0	CD8TCycling
ARHGAP11A	0	1.20606	0.543	0.032	0	CD8TCycling
SGO2	0	1.19309	0.411	0.005	0	CD8TCycling
RAD51AP1	0	1.15964	0.454	0.003	0	CD8TCycling
CDCA3	0	1.14325	0.438	0.003	0	CD8TCycling
MCM6	0	1.13763	0.484	0.041	0	CD8TCycling
ENSMFAG00000030731	0	1.1338	0.4	0.017	0	CD8TCycling
ENSMFAG00000011778	0	1.13254	0.4	0.014	0	CD8TCycling
MYBL2	0	1.11125	0.473	0.002	0	CD8TCycling
CDCA8	0	1.11045	0.484	0.007	0	CD8TCycling
CDKN3	0	1.08299	0.457	0.008	0	CD8TCycling
PLK1	0	1.04975	0.335	0.004	0	CD8TCycling
FOXM1	0	1.04102	0.414	0.001	0	CD8TCycling
NDC80	0	1.04044	0.478	0.033	0	CD8TCycling
E2F1	0	1.02889	0.381	0.005	0	CD8TCycling
MCM4	0	1.02788	0.441	0.015	0	CD8TCycling
MAD2L1	0	1.01747	0.543	0.035	0	CD8TCycling
SLC29A1	0	0.971788	0.43	0.01	0	CD8TCycling
CDCA5	0	0.969358	0.403	0.001	0	CD8TCycling
UHRF1	0	0.963433	0.408	0.003	0	CD8TCycling
CKAP2	0	0.948622	0.384	0.015	0	CD8TCycling
HMMR	0	0.947283	0.359	0.001	0	CD8TCycling
AURKA	0	0.934346	0.376	0.009	0	CD8TCycling
PKMYT1	0	0.932581	0.386	0.004	0	CD8TCycling
ENSMFAG00000032047	0	0.932016	0.441	0.002	0	CD8TCycling
ENSMFAG00000045536	0	0.930747	0.43	0.01	0	CD8TCycling
ANLN	0	0.922979	0.378	0.001	0	CD8TCycling
KIF4A	0	0.922298	0.368	0	0	CD8TCycling
BUB1	0	0.913442	0.37	0.003	0	CD8TCycling
ZNF367	0	0.908453	0.405	0.015	0	CD8TCycling
SGO1	0	0.890451	0.411	0.004	0	CD8TCycling
CENPU	0	0.886345	0.43	0.007	0	CD8TCycling
BRCA2	0	0.877612	0.373	0.005	0	CD8TCycling
ZWINT	0	0.87403	0.422	0.008	0	CD8TCycling
CENPA	0	0.871349	0.346	0.013	0	CD8TCycling
ESCO2	0	0.869588	0.351	0.001	0	CD8TCycling
CKAP2L	0	0.859419	0.384	0.013	0	CD8TCycling
CEP55	0	0.852295	0.357	0.001	0	CD8TCycling
ITGB3BP	0	0.849303	0.422	0.029	0	CD8TCycling
FANCI	0	0.846872	0.446	0.031	0	CD8TCycling
CDC6	0	0.841756	0.335	0.001	0	CD8TCycling
BIRC5	0	0.834214	0.397	0	0	CD8TCycling
CHAF1A	0	0.833575	0.403	0.008	0	CD8TCycling
BARD1	0	0.833535	0.405	0.018	0	CD8TCycling
NCAPH	0	0.833374	0.411	0.024	0	CD8TCycling
CHEK1	0	0.832682	0.389	0.009	0	CD8TCycling
NCAPG2	0	0.826584	0.459	0.02	0	CD8TCycling
SHCBP1	0	0.823074	0.365	0.004	0	CD8TCycling
MCM3	0	0.809964	0.386	0.011	0	CD8TCycling
E2F8	0	0.800491	0.335	0.001	0	CD8TCycling
H3C15	0	0.78465	0.292	0.001	0	CD8TCycling
RACGAP1	0	0.753579	0.365	0.006	0	CD8TCycling
FAM111B	0	0.751519	0.262	0.002	0	CD8TCycling
RDM1	0	0.743595	0.359	0.009	0	CD8TCycling
MCM10	0	0.743582	0.335	0.002	0	CD8TCycling
CENPN	0	0.736289	0.392	0.011	0	CD8TCycling
GINS2	0	0.719931	0.314	0.006	0	CD8TCycling
DEPDC1	0	0.718031	0.292	0.001	0	CD8TCycling
SPAG5	0	0.711657	0.338	0.002	0	CD8TCycling
RAD51	0	0.708663	0.343	0.002	0	CD8TCycling
NT5DC2	0	0.706541	0.3	0.013	0	CD8TCycling
ENSMFAG00000002183	0	0.700858	0.335	0.018	0	CD8TCycling
UBE2T	0	0.697062	0.359	0.007	0	CD8TCycling
CENPT	0	0.69584	0.362	0.009	0	CD8TCycling
DTL	0	0.692338	0.3	0.005	0	CD8TCycling
PBK	0	0.673086	0.341	0	0	CD8TCycling
MCM2	0	0.663679	0.305	0.011	0	CD8TCycling
POC1A	0	0.659259	0.343	0.006	0	CD8TCycling
WDR34	0	0.621562	0.324	0.017	0	CD8TCycling
DIAPH3	0	0.621141	0.314	0.001	0	CD8TCycling
MXD3	0	0.61743	0.292	0.001	0	CD8TCycling
ENSMFAG00000039401	0	0.610367	0.311	0.008	0	CD8TCycling
WDHD1	0	0.601885	0.332	0.014	0	CD8TCycling
SPDL1	0	0.592617	0.322	0.017	0	CD8TCycling
CCNE2	0	0.584	0.262	0.003	0	CD8TCycling
CIP2A	0	0.578055	0.303	0.01	0	CD8TCycling
ENSMFAG00000042516	0	0.565286	0.3	0.016	0	CD8TCycling
CDCA7	0	0.565147	0.27	0.009	0	CD8TCycling
TTK	0	0.563186	0.281	0.007	0	CD8TCycling
CDCA2	0	0.556768	0.273	0.001	0	CD8TCycling
E2F7	0	0.544413	0.241	0.001	0	CD8TCycling
ECT2	0	0.543534	0.278	0.014	0	CD8TCycling
STIL	0	0.53943	0.3	0.014	0	CD8TCycling
TRIP13	0	0.537514	0.278	0.006	0	CD8TCycling
KIF18B	0	0.534423	0.254	0	0	CD8TCycling
ERCC6L	0	0.526997	0.246	0.001	0	CD8TCycling
TROAP	0	0.522101	0.268	0.002	0	CD8TCycling
GEN1	0	0.519804	0.27	0.007	0	CD8TCycling
CENPH	0	0.518683	0.286	0.003	0	CD8TCycling
SAPCD2	0	0.516352	0.251	0.002	0	CD8TCycling
ZGRF1	0	0.502149	0.214	0.005	0	CD8TCycling
CDC45	0	0.493184	0.238	0.005	0	CD8TCycling
SKA1	0	0.477271	0.257	0.006	0	CD8TCycling
PRR11	0	0.466766	0.227	0.002	0	CD8TCycling
KIF2C	0	0.46465	0.238	0	0	CD8TCycling
KIF18A	0	0.460021	0.23	0.003	0	CD8TCycling
DEPDC1B	0	0.45636	0.211	0.003	0	CD8TCycling
H2AC7	0	0.453839	0.219	0.007	0	CD8TCycling
MELK	0	0.432175	0.246	0.001	0	CD8TCycling
GAS2L3	0	0.42945	0.186	0.003	0	CD8TCycling
ENSMFAG00000017916	0	0.428993	0.23	0.003	0	CD8TCycling
ORC1	0	0.419356	0.23	0.006	0	CD8TCycling
DSCC1	0	0.413032	0.219	0.001	0	CD8TCycling
KIF14	0	0.410796	0.189	0	0	CD8TCycling
POLQ	0	0.406625	0.224	0.006	0	CD8TCycling
INCENP	0	0.404337	0.23	0.007	0	CD8TCycling
PARPBP	0	0.379241	0.2	0.002	0	CD8TCycling
IQCD	0	0.36061	0.159	0.001	0	CD8TCycling
H2AC14	0	0.359196	0.189	0.002	0	CD8TCycling
ENSMFAG00000041818	0	0.344309	0.13	0.001	0	CD8TCycling
CENPL	0	0.338778	0.219	0.007	0	CD8TCycling
HJURP	0	0.33502	0.157	0.002	0	CD8TCycling
KNTC1	0	0.33404	0.168	0.001	0	CD8TCycling
TICRR	0	0.331542	0.168	0	0	CD8TCycling
EXO1	0	0.326067	0.189	0.005	0	CD8TCycling
RAD54L	0	0.323233	0.173	0.001	0	CD8TCycling
KIF20A	0	0.31761	0.165	0.003	0	CD8TCycling
ESPL1	0	0.298165	0.151	0	0	CD8TCycling
TEDC2	0	0.287375	0.141	0.001	0	CD8TCycling
ENSMFAG00000043825	0	0.26187	0.154	0	0	CD8TCycling
BRIP1	0	0.25475	0.141	0.002	0	CD8TCycling
TUBA1C	2.8881e-307	1.74038	0.635	0.081	5.02298e-303	CD8TCycling
MASTL	1.42088e-304	0.397694	0.246	0.011	2.4712e-300	CD8TCycling
CCDC34	8.09578e-304	0.707846	0.384	0.027	1.40802e-299	CD8TCycling
NRM	5.11156e-302	0.733368	0.416	0.032	8.89003e-298	CD8TCycling
WDR62	4.25825e-290	0.303176	0.162	0.004	7.40595e-286	CD8TCycling
SMC4	7.64291e-290	2.03493	0.827	0.155	1.32925e-285	CD8TCycling
GTSE1	3.77345e-288	1.43929	0.597	0.073	6.56278e-284	CD8TCycling
NEK2	8.73883e-287	0.608298	0.265	0.014	1.51986e-282	CD8TCycling
ASF1B	1.03352e-286	0.75756	0.414	0.034	1.7975e-282	CD8TCycling
GMNN	5.58284e-286	0.662235	0.386	0.03	9.70968e-282	CD8TCycling
RFC3	9.86235e-275	0.711726	0.395	0.032	1.71526e-270	CD8TCycling
BRCA1	2.16581e-273	0.957712	0.478	0.048	3.76677e-269	CD8TCycling
CCNF	2.2463e-272	0.410878	0.2	0.008	3.90677e-268	CD8TCycling
NSD2	8.97666e-268	0.870052	0.508	0.054	1.56122e-263	CD8TCycling
ENSMFAG00000006261	1.6319e-265	0.336881	0.197	0.008	2.83821e-261	CD8TCycling
SLC25A10	3.73313e-262	0.338963	0.219	0.01	6.49266e-258	CD8TCycling
CDC25A	4.02939e-256	0.399335	0.222	0.01	7.00792e-252	CD8TCycling
CDKN2C	5.85328e-256	0.752406	0.343	0.026	1.018e-251	CD8TCycling
ATAD2	1.20432e-255	1.46496	0.63	0.092	2.09456e-251	CD8TCycling
GINS1	3.77448e-253	0.281499	0.2	0.008	6.56458e-249	CD8TCycling
CKS2	3.97727e-252	1.83929	0.811	0.163	6.91726e-248	CD8TCycling
ZWILCH	2.99051e-249	0.532941	0.305	0.021	5.20109e-245	CD8TCycling
H2BC9	2.64948e-247	0.475468	0.268	0.016	4.60798e-243	CD8TCycling
PLK4	2.91243e-245	0.508308	0.265	0.016	5.06529e-241	CD8TCycling
PCNA	1.08076e-244	2.09134	0.803	0.175	1.87966e-240	CD8TCycling
TACC3	1.31016e-243	1.23411	0.597	0.085	2.27863e-239	CD8TCycling
SASS6	2.54487e-238	0.541501	0.341	0.027	4.42605e-234	CD8TCycling
HIRIP3	4.70954e-237	0.838778	0.492	0.057	8.19084e-233	CD8TCycling
CENPJ	1.12661e-235	0.380703	0.227	0.012	1.95939e-231	CD8TCycling
TFDP1	6.95984e-228	0.833915	0.497	0.06	1.21045e-223	CD8TCycling
MMS22L	8.32838e-228	0.375876	0.195	0.009	1.44847e-223	CD8TCycling
PIDD1	5.25152e-224	0.271428	0.159	0.006	9.13344e-220	CD8TCycling
HMGB2	1.13786e-219	3.40378	0.973	0.459	1.97896e-215	CD8TCycling
ATAD5	1.86262e-219	0.60514	0.346	0.031	3.23946e-215	CD8TCycling
CCNB1	6.58365e-216	0.268203	0.149	0.005	1.14503e-211	CD8TCycling
CEP85	3.0325e-215	0.443918	0.241	0.015	5.27412e-211	CD8TCycling
RNASEH2A	1.21534e-213	0.933581	0.551	0.077	2.11371e-209	CD8TCycling
RRM1	1.71796e-213	1.26523	0.689	0.124	2.98787e-209	CD8TCycling
SKA2	2.22392e-208	0.657579	0.427	0.048	3.86785e-204	CD8TCycling
POLA1	1.50026e-207	0.577257	0.292	0.023	2.60924e-203	CD8TCycling
DTYMK	4.98756e-205	0.779516	0.495	0.064	8.67436e-201	CD8TCycling
CEP152	3.77731e-204	0.460804	0.262	0.019	6.5695e-200	CD8TCycling
ORC6	7.89085e-203	0.612375	0.354	0.035	1.37238e-198	CD8TCycling
TCF19	3.28844e-202	0.431177	0.243	0.017	5.71926e-198	CD8TCycling
CCDC18	7.37903e-202	0.286389	0.149	0.006	1.28336e-197	CD8TCycling
CDK2	8.00128e-202	0.671443	0.432	0.051	1.39158e-197	CD8TCycling
MTFR2	1.71833e-201	0.47648	0.332	0.031	2.98852e-197	CD8TCycling
RBBP8	5.76938e-201	0.450129	0.262	0.019	1.00341e-196	CD8TCycling
ENSMFAG00000038464	1.50597e-200	1.03975	0.608	0.099	2.61918e-196	CD8TCycling
CCNE1	1.54625e-199	0.377853	0.162	0.007	2.68924e-195	CD8TCycling
NCAPD3	2.10751e-196	0.787707	0.457	0.058	3.66537e-192	CD8TCycling
TUBG1	1.42846e-193	0.421772	0.259	0.02	2.48437e-189	CD8TCycling
KPNA2	7.51659e-190	1.25483	0.484	0.069	1.30729e-185	CD8TCycling
ENSMFAG00000003772	7.15132e-189	3.00345	0.93	0.397	1.24376e-184	CD8TCycling
CENPF	4.9608e-186	2.18673	0.746	0.174	8.62783e-182	CD8TCycling
ENSMFAG00000028965	3.40281e-183	0.367797	0.195	0.012	5.91817e-179	CD8TCycling
ENSMFAG00000031299	3.83443e-182	0.601847	0.432	0.055	6.66883e-178	CD8TCycling
ARHGEF39	1.2391e-181	0.348364	0.2	0.012	2.15504e-177	CD8TCycling
SYNE2	5.33285e-181	1.12538	0.511	0.079	9.27489e-177	CD8TCycling
HELLS	5.92879e-181	0.822957	0.432	0.057	1.03113e-176	CD8TCycling
CBX5	2.07057e-180	0.847864	0.546	0.086	3.60114e-176	CD8TCycling
ENSMFAG00000030232	4.53499e-180	1.12197	0.565	0.097	7.88725e-176	CD8TCycling
NEIL3	1.56587e-179	0.322755	0.181	0.01	2.72335e-175	CD8TCycling
SLC1A4	4.75149e-178	0.385142	0.262	0.022	8.2638e-174	CD8TCycling
CENPS-CORT	6.80854e-176	0.69196	0.462	0.064	1.18414e-171	CD8TCycling
MIS18BP1	2.11237e-175	0.791881	0.489	0.072	3.67384e-171	CD8TCycling
FANCD2	5.09087e-171	0.255708	0.17	0.009	8.85405e-167	CD8TCycling
EPB41L2	5.95644e-170	0.319929	0.197	0.013	1.03594e-165	CD8TCycling
NASP	1.57556e-168	1.31759	0.749	0.181	2.74022e-164	CD8TCycling
ENSMFAG00000040651	2.34425e-165	0.424037	0.308	0.032	4.07711e-161	CD8TCycling
H1-4	2.92784e-164	1.66306	0.568	0.112	5.0921e-160	CD8TCycling
EMC9	1.224e-162	0.422405	0.327	0.036	2.12878e-158	CD8TCycling
LMNB2	2.97502e-161	0.422075	0.286	0.028	5.17415e-157	CD8TCycling
RFC4	3.22545e-161	0.636766	0.411	0.056	5.6097e-157	CD8TCycling
DDX11	8.07857e-159	0.372473	0.265	0.025	1.40502e-154	CD8TCycling
HMGB1	1.28156e-158	1.73151	0.992	0.892	2.22889e-154	CD8TCycling
CDC25B	6.58934e-155	0.954172	0.57	0.107	1.14602e-150	CD8TCycling
NCAPH2	7.78728e-154	0.456895	0.295	0.031	1.35436e-149	CD8TCycling
DNAJC9	8.1348e-154	0.755934	0.535	0.094	1.4148e-149	CD8TCycling
TMPO	2.9358e-152	1.84693	0.895	0.373	5.10595e-148	CD8TCycling
ENSMFAG00000003238	1.83158e-149	0.840969	0.616	0.122	3.18549e-145	CD8TCycling
TMEM159	4.91812e-148	0.46203	0.303	0.034	8.55359e-144	CD8TCycling
PTTG1	1.33291e-147	1.67098	0.762	0.223	2.3182e-143	CD8TCycling
PPIA	6.23609e-147	1.18845	0.995	0.943	1.08458e-142	CD8TCycling
SAC3D1	7.60864e-147	0.47976	0.316	0.037	1.3233e-142	CD8TCycling
H2AZ2	2.80234e-146	1.66421	0.968	0.626	4.87382e-142	CD8TCycling
LIG1	3.40273e-146	0.640475	0.392	0.056	5.91803e-142	CD8TCycling
KIF20B	3.55299e-145	1.30633	0.676	0.159	6.17936e-141	CD8TCycling
DSN1	4.57983e-145	0.610368	0.468	0.076	7.96524e-141	CD8TCycling
ENSMFAG00000037325	9.88421e-145	1.61949	0.873	0.337	1.71906e-140	CD8TCycling
SLC7A1	6.64832e-144	0.347193	0.232	0.021	1.15628e-139	CD8TCycling
CDKN2B	1.19572e-143	0.659865	0.392	0.057	2.07959e-139	CD8TCycling
TUBA1B	2.31306e-142	2.74897	0.965	0.666	4.02287e-138	CD8TCycling
MTHFD2	9.54826e-142	0.665329	0.454	0.074	1.66063e-137	CD8TCycling
ANP32E	1.85363e-141	1.00347	0.622	0.136	3.22383e-137	CD8TCycling
H2AZ1	2.47827e-140	1.85054	0.946	0.587	4.3102e-136	CD8TCycling
PTMA	2.89946e-135	1.05202	1	0.994	5.04274e-131	CD8TCycling
BCAP29	4.07675e-135	0.626529	0.497	0.088	7.09029e-131	CD8TCycling
CALM3	1.1425e-133	1.47508	0.914	0.41	1.98703e-129	CD8TCycling
TEX30	6.15291e-132	0.608853	0.438	0.073	1.07011e-127	CD8TCycling
SAE1	1.3589e-131	0.704262	0.486	0.088	2.3634e-127	CD8TCycling
CDCA7L	2.15833e-131	0.328728	0.154	0.01	3.75377e-127	CD8TCycling
AHCY	1.54623e-130	0.36009	0.278	0.032	2.68921e-126	CD8TCycling
FAM83D	2.00888e-129	0.272846	0.168	0.012	3.49385e-125	CD8TCycling
HMGN5	1.29398e-128	0.380091	0.197	0.017	2.25048e-124	CD8TCycling
SAMD1	1.78397e-128	0.740079	0.489	0.092	3.10268e-124	CD8TCycling
CKAP5	1.46976e-127	1.02039	0.53	0.11	2.55621e-123	CD8TCycling
DNMT1	6.64845e-126	1.23486	0.751	0.224	1.1563e-121	CD8TCycling
ENSMFAG00000043424	1.20056e-125	1.40456	0.695	0.195	2.08802e-121	CD8TCycling
DBF4	3.42619e-125	0.606037	0.449	0.08	5.95882e-121	CD8TCycling
DDX39A	6.45603e-124	1.10527	0.773	0.235	1.12283e-119	CD8TCycling
ENSMFAG00000042202	1.43033e-123	1.21304	0.586	0.138	2.48762e-119	CD8TCycling
HDGF	6.02149e-123	1.06765	0.697	0.188	1.04726e-118	CD8TCycling
RFC2	3.33849e-122	0.420635	0.324	0.045	5.80631e-118	CD8TCycling
DDB2	2.14694e-121	0.580783	0.378	0.061	3.73396e-117	CD8TCycling
SSRP1	3.60022e-121	0.761791	0.543	0.116	6.2615e-117	CD8TCycling
REEP4	2.0004e-118	0.46733	0.324	0.047	3.47909e-114	CD8TCycling
TPM4	7.80513e-118	0.649487	0.489	0.097	1.35747e-113	CD8TCycling
CENPK	4.15116e-117	0.71816	0.611	0.14	7.21969e-113	CD8TCycling
ACTL6A	2.4375e-116	0.510253	0.386	0.064	4.2393e-112	CD8TCycling
ENSMFAG00000042056	5.47692e-116	1.4751	0.886	0.426	9.52546e-112	CD8TCycling
SMS	1.86853e-114	0.720829	0.562	0.125	3.24975e-110	CD8TCycling
NUDT1	7.80986e-114	0.626226	0.524	0.11	1.35829e-109	CD8TCycling
LIN54	2.15254e-113	0.511564	0.386	0.066	3.7437e-109	CD8TCycling
ACTB	7.75765e-113	0.946242	1	0.997	1.34921e-108	CD8TCycling
ENSMFAG00000041871	4.21073e-111	0.956371	0.654	0.173	7.32329e-107	CD8TCycling
RAN	6.34665e-111	1.22013	0.938	0.492	1.10381e-106	CD8TCycling
SNRPA	2.11441e-110	0.640244	0.5	0.104	3.67739e-106	CD8TCycling
RBBP7	2.83692e-109	0.878023	0.754	0.212	4.93397e-105	CD8TCycling
NUCKS1	5.75714e-109	1.29507	0.959	0.595	1.00128e-104	CD8TCycling
CCP110	1.11058e-108	0.411826	0.259	0.034	1.93153e-104	CD8TCycling
USP1	2.98199e-107	1.05167	0.705	0.211	5.18627e-103	CD8TCycling
PCBD2	1.43778e-106	0.270358	0.235	0.028	2.50058e-102	CD8TCycling
ANP32B	3.17115e-105	1.15482	0.814	0.298	5.51527e-101	CD8TCycling
RAD51C	3.69793e-105	0.31049	0.235	0.029	6.43144e-101	CD8TCycling
SNRPD1	4.36179e-105	1.0391	0.832	0.301	7.58603e-101	CD8TCycling
TONSL	5.66595e-104	0.298915	0.243	0.031	9.85422e-100	CD8TCycling
TRAPPC6A	1.29806e-103	0.76662	0.616	0.156	2.25759e-99	CD8TCycling
YEATS4	4.5455e-103	0.370988	0.281	0.04	7.90554e-99	CD8TCycling
ENSMFAG00000001432	5.49891e-103	0.54181	0.424	0.083	9.56371e-99	CD8TCycling
ENSMFAG00000041919	7.03052e-103	0.879579	0.997	0.96	1.22275e-98	CD8TCycling
MGME1	8.69902e-103	0.377724	0.3	0.045	1.51293e-98	CD8TCycling
TUBB4B	1.92728e-102	1.65191	0.795	0.342	3.35192e-98	CD8TCycling
BRI3BP	2.59624e-102	0.433388	0.295	0.044	4.51539e-98	CD8TCycling
PHF19	7.04916e-102	0.464752	0.376	0.067	1.22599e-97	CD8TCycling
SLBP	1.07611e-101	1.11469	0.684	0.208	1.87158e-97	CD8TCycling
ENSMFAG00000043279	1.29006e-100	1.22762	0.903	0.511	2.24368e-96	CD8TCycling
TMEM97	3.56114e-100	0.355396	0.284	0.042	6.19353e-96	CD8TCycling
HPF1	9.26842e-100	0.662271	0.57	0.138	1.61196e-95	CD8TCycling
LSM2	1.96291e-99	0.897569	0.703	0.213	3.41389e-95	CD8TCycling
ZNF93	5.45525e-99	0.331002	0.243	0.032	9.48778e-95	CD8TCycling
ANKRD9	1.02005e-98	0.309455	0.211	0.025	1.77408e-94	CD8TCycling
DERA	1.58326e-97	0.318972	0.262	0.037	2.7536e-93	CD8TCycling
VIM	1.32701e-96	1.40187	0.97	0.749	2.30793e-92	CD8TCycling
SLC25A5	2.1905e-96	1.25068	0.905	0.484	3.80972e-92	CD8TCycling
NUP210	2.58624e-95	0.663922	0.546	0.134	4.49798e-91	CD8TCycling
POLD1	4.86108e-95	0.330091	0.246	0.034	8.45439e-91	CD8TCycling
HNRNPA2B1	5.27095e-95	0.953445	0.992	0.884	9.16724e-91	CD8TCycling
CLIC1	6.8725e-95	1.04675	0.989	0.752	1.19527e-90	CD8TCycling
LSM5	7.73463e-95	0.88132	0.759	0.245	1.34521e-90	CD8TCycling
TRNAU1AP	6.1707e-94	0.419389	0.392	0.076	1.07321e-89	CD8TCycling
SIVA1	8.99257e-94	1.02626	0.724	0.248	1.56399e-89	CD8TCycling
HLA-DRA	1.30127e-93	1.0894	0.519	0.134	2.26317e-89	CD8TCycling
FAHD2B	2.07426e-93	0.590319	0.511	0.118	3.60755e-89	CD8TCycling
CCDC167	8.70854e-93	0.709894	0.654	0.182	1.51459e-88	CD8TCycling
CENPX	1.68461e-92	1.03955	0.789	0.296	2.92987e-88	CD8TCycling
SMC1A	1.85603e-92	0.788889	0.684	0.198	3.22801e-88	CD8TCycling
ENSMFAG00000004741	4.20214e-92	0.94866	0.832	0.323	7.30837e-88	CD8TCycling
ACTG1	2.02967e-91	1.19135	0.992	0.98	3.53001e-87	CD8TCycling
AAAS	3.12684e-91	0.345335	0.27	0.041	5.43821e-87	CD8TCycling
PPP2R3B	5.21137e-91	0.291996	0.219	0.029	9.06362e-87	CD8TCycling
UBR7	7.00302e-91	0.378457	0.319	0.055	1.21796e-86	CD8TCycling
DPCD	1.34864e-90	0.269562	0.295	0.048	2.34555e-86	CD8TCycling
CDKN2D	1.76686e-90	0.751133	0.392	0.083	3.07292e-86	CD8TCycling
ENSMFAG00000035592	4.46798e-90	0.358507	0.332	0.06	7.77071e-86	CD8TCycling
TIPIN	6.17822e-90	0.285618	0.184	0.021	1.07452e-85	CD8TCycling
SLC43A3	7.16718e-90	0.330612	0.227	0.031	1.24652e-85	CD8TCycling
UBE2S	1.08505e-89	1.2594	0.73	0.278	1.88712e-85	CD8TCycling
NUP107	1.22956e-89	0.321848	0.286	0.046	2.13846e-85	CD8TCycling
SPTBN1	1.49376e-89	0.782646	0.438	0.099	2.59794e-85	CD8TCycling
HMGXB4	2.95253e-89	0.495701	0.503	0.118	5.13504e-85	CD8TCycling
MZT1	5.62945e-89	0.55708	0.446	0.099	9.79074e-85	CD8TCycling
IDH2	8.74552e-89	1.0543	0.838	0.38	1.52102e-84	CD8TCycling
H2AJ	1.21145e-88	0.571304	0.476	0.111	2.10695e-84	CD8TCycling
ENSMFAG00000045269	2.74711e-88	0.816433	0.995	0.92	4.77777e-84	CD8TCycling
MSH6	2.95224e-88	0.529051	0.4	0.084	5.13453e-84	CD8TCycling
ENSMFAG00000002331	4.10514e-88	0.421864	0.414	0.087	7.13967e-84	CD8TCycling
TOPBP1	2.54903e-87	0.559469	0.562	0.143	4.43327e-83	CD8TCycling
ENSMFAG00000030959	2.71942e-87	0.495827	0.492	0.116	4.72961e-83	CD8TCycling
ENSMFAG00000035657	2.80787e-87	0.458174	0.43	0.093	4.88345e-83	CD8TCycling
CEP192	3.85354e-87	0.464101	0.362	0.071	6.70208e-83	CD8TCycling
RCC2	6.47795e-87	0.649983	0.573	0.152	1.12664e-82	CD8TCycling
ZDHHC12	1.11351e-86	0.5777	0.489	0.117	1.93662e-82	CD8TCycling
LSM3	1.85563e-86	0.888301	0.792	0.29	3.22732e-82	CD8TCycling
LRRC42	2.89283e-86	0.328235	0.281	0.046	5.03121e-82	CD8TCycling
SMC6	3.72145e-86	0.520379	0.454	0.104	6.47234e-82	CD8TCycling
COX20	5.13458e-86	0.716325	0.573	0.155	8.93006e-82	CD8TCycling
ENSMFAG00000000399	8.04993e-86	1.00519	0.943	0.575	1.40004e-81	CD8TCycling
MIS18A	1.32232e-85	0.320012	0.322	0.058	2.29978e-81	CD8TCycling
RECQL	6.66119e-85	0.520973	0.514	0.126	1.15851e-80	CD8TCycling
ADD3	1.14992e-84	0.61028	0.508	0.128	1.99995e-80	CD8TCycling
DPM2	1.33382e-84	0.526745	0.549	0.14	2.31979e-80	CD8TCycling
ENSMFAG00000039768	1.44423e-84	0.45475	0.422	0.093	2.51181e-80	CD8TCycling
PSMD14	2.05282e-84	0.693597	0.668	0.196	3.57027e-80	CD8TCycling
PTPA	2.59948e-84	0.462018	0.43	0.096	4.52102e-80	CD8TCycling
DCTPP1	5.9078e-84	0.717117	0.53	0.141	1.02749e-79	CD8TCycling
ENSMFAG00000042874	3.17992e-83	1.02102	0.849	0.398	5.53051e-79	CD8TCycling
ANAPC15	8.24661e-83	0.429976	0.414	0.091	1.43425e-78	CD8TCycling
COMMD4	1.05999e-82	0.585822	0.565	0.15	1.84354e-78	CD8TCycling
PPIL1	2.39372e-82	0.26558	0.292	0.051	4.16315e-78	CD8TCycling
RAD21	3.87296e-82	1.23227	0.916	0.507	6.73585e-78	CD8TCycling
MFSD14B	5.34306e-82	0.44292	0.43	0.096	9.29265e-78	CD8TCycling
RANBP1	6.70731e-82	0.96069	0.749	0.284	1.16654e-77	CD8TCycling
MAD2L2	9.83182e-82	0.490617	0.416	0.093	1.70995e-77	CD8TCycling
MTHFD1	3.77222e-81	0.53999	0.508	0.129	6.56064e-77	CD8TCycling
RANGAP1	3.97122e-81	0.4613	0.395	0.086	6.90674e-77	CD8TCycling
MPDU1	3.09259e-80	0.378125	0.376	0.079	5.37864e-76	CD8TCycling
SNRPB	4.36571e-80	1.05069	0.895	0.511	7.59285e-76	CD8TCycling
ENSMFAG00000013334	1.39432e-79	0.472431	0.286	0.052	2.425e-75	CD8TCycling
MSH2	2.1964e-79	0.455927	0.341	0.069	3.81998e-75	CD8TCycling
SUZ12	1.41049e-78	0.808799	0.708	0.236	2.45312e-74	CD8TCycling
YIF1B	3.19782e-78	0.271274	0.257	0.043	5.56164e-74	CD8TCycling
ENSMFAG00000035557	1.18631e-77	0.664199	0.638	0.193	2.06323e-73	CD8TCycling
EXOSC8	3.67271e-77	0.351551	0.381	0.082	6.38758e-73	CD8TCycling
CENPC	4.15971e-77	0.599987	0.476	0.122	7.23456e-73	CD8TCycling
ENSMFAG00000001234	1.40423e-76	0.420327	0.435	0.103	2.44224e-72	CD8TCycling
RABL6	2.73557e-76	0.643845	0.67	0.207	4.75771e-72	CD8TCycling
THOC6	5.49305e-76	0.321153	0.332	0.067	9.55351e-72	CD8TCycling
PGP	2.37496e-75	0.479084	0.53	0.142	4.13053e-71	CD8TCycling
FN3KRP	3.39742e-75	0.287956	0.227	0.036	5.9088e-71	CD8TCycling
C4orf46	3.45765e-75	0.392472	0.397	0.09	6.01354e-71	CD8TCycling
AIDA	7.5515e-75	0.422453	0.492	0.125	1.31336e-70	CD8TCycling
PSMD1	1.89033e-74	0.47995	0.541	0.148	3.28766e-70	CD8TCycling
DCTN3	2.26072e-74	0.845029	0.768	0.294	3.93185e-70	CD8TCycling
CASP2	3.84835e-74	0.446443	0.441	0.107	6.69305e-70	CD8TCycling
KMT5A	5.08187e-74	0.413655	0.346	0.073	8.83838e-70	CD8TCycling
TMSB10	7.57847e-74	0.831177	0.997	0.992	1.31805e-69	CD8TCycling
SMC3	1.35138e-73	0.859853	0.776	0.298	2.35033e-69	CD8TCycling
POLD2	1.21665e-72	0.502824	0.397	0.093	2.116e-68	CD8TCycling
CDK2AP1	1.33929e-72	0.501551	0.373	0.085	2.32929e-68	CD8TCycling
TPRKB	1.50252e-72	0.409945	0.446	0.11	2.61318e-68	CD8TCycling
ARL6IP1	1.28752e-71	1.98864	0.816	0.402	2.23925e-67	CD8TCycling
CDK19	2.30472e-71	0.414423	0.295	0.058	4.00837e-67	CD8TCycling
POLE3	4.19233e-71	0.369045	0.403	0.095	7.29129e-67	CD8TCycling
ANXA2	4.66292e-71	1.00227	0.865	0.432	8.10976e-67	CD8TCycling
DOT1L	1.98775e-70	0.308699	0.211	0.033	3.4571e-66	CD8TCycling
ENSMFAG00000045911	2.04015e-70	0.251558	0.17	0.023	3.54823e-66	CD8TCycling
FKBP3	2.58687e-70	0.65187	0.597	0.183	4.49908e-66	CD8TCycling
PCNT	5.43604e-70	0.255178	0.2	0.03	9.45436e-66	CD8TCycling
NUP205	7.25335e-70	0.378512	0.343	0.075	1.2615e-65	CD8TCycling
GAPDH	7.27609e-70	0.957842	0.989	0.924	1.26546e-65	CD8TCycling
PFN1	7.50601e-70	0.894819	0.989	0.925	1.30545e-65	CD8TCycling
HNRNPAB	2.11287e-69	0.964784	0.822	0.384	3.67471e-65	CD8TCycling
HINT2	3.49587e-69	0.590027	0.643	0.204	6.08002e-65	CD8TCycling
PMVK	7.27568e-69	0.476604	0.505	0.139	1.26539e-64	CD8TCycling
CNTROB	1.35104e-68	0.274202	0.214	0.034	2.34973e-64	CD8TCycling
EBNA1BP2	1.58307e-68	0.446067	0.384	0.092	2.75327e-64	CD8TCycling
PBX3	2.61501e-68	0.295208	0.257	0.047	4.54802e-64	CD8TCycling
LBR	3.76072e-68	0.964429	0.816	0.377	6.54064e-64	CD8TCycling
CSE1L	6.74651e-68	0.356401	0.357	0.081	1.17335e-63	CD8TCycling
ARPC2	1.22963e-67	0.719275	0.986	0.912	2.13857e-63	CD8TCycling
ENSMFAG00000041214	3.03532e-67	0.432321	0.384	0.092	5.27902e-63	CD8TCycling
ENSMFAG00000002442	4.6896e-67	0.421921	0.449	0.117	8.15615e-63	CD8TCycling
XPO1	7.48661e-67	0.409509	0.416	0.104	1.30207e-62	CD8TCycling
ENSMFAG00000035517	7.75187e-67	0.772738	0.768	0.306	1.34821e-62	CD8TCycling
PSMC1	7.77752e-67	0.389416	0.484	0.13	1.35267e-62	CD8TCycling
ENSMFAG00000034228	8.27203e-67	0.384392	0.395	0.097	1.43867e-62	CD8TCycling
HAT1	8.30404e-67	0.569503	0.592	0.184	1.44424e-62	CD8TCycling
SNRPG	1.40723e-66	0.927734	0.827	0.426	2.44746e-62	CD8TCycling
AP2S1	1.61177e-66	0.652984	0.692	0.236	2.8032e-62	CD8TCycling
NUDT21	1.81175e-66	0.378706	0.419	0.105	3.151e-62	CD8TCycling
NUP155	2.53612e-66	0.250958	0.208	0.034	4.41082e-62	CD8TCycling
CEP295	6.90575e-66	0.294804	0.311	0.066	1.20105e-61	CD8TCycling
PDLIM7	7.61046e-66	0.275501	0.316	0.068	1.32361e-61	CD8TCycling
CDKN1A	2.15475e-65	0.486994	0.314	0.069	3.74754e-61	CD8TCycling
ENSMFAG00000000676	2.78606e-65	0.424615	0.292	0.06	4.84551e-61	CD8TCycling
MRPS15	4.37274e-65	0.631478	0.67	0.226	7.60507e-61	CD8TCycling
YBX1	1.01704e-64	0.843424	0.962	0.773	1.76883e-60	CD8TCycling
PSMA4	1.2216e-64	0.821695	0.797	0.354	2.12461e-60	CD8TCycling
ODF2	1.93271e-64	0.329457	0.308	0.066	3.36137e-60	CD8TCycling
PRPSAP1	3.69937e-64	0.320943	0.265	0.052	6.43394e-60	CD8TCycling
NUP37	5.74397e-64	0.295946	0.3	0.064	9.98992e-60	CD8TCycling
NANS	8.82054e-64	0.352159	0.338	0.077	1.53407e-59	CD8TCycling
SDF2L1	1.06782e-63	0.685109	0.684	0.241	1.85715e-59	CD8TCycling
SSR3	1.35562e-63	0.534863	0.576	0.177	2.35769e-59	CD8TCycling
C1orf35	1.73619e-63	0.436801	0.514	0.149	3.01957e-59	CD8TCycling
H2AC20	2.03546e-63	1.27473	0.627	0.243	3.54007e-59	CD8TCycling
LMF2	2.82859e-63	0.419305	0.435	0.116	4.91949e-59	CD8TCycling
CDK4	3.16252e-63	0.439987	0.435	0.116	5.50026e-59	CD8TCycling
TCERG1	4.19912e-63	0.408385	0.473	0.131	7.3031e-59	CD8TCycling
RTN3	5.53953e-63	0.643507	0.681	0.244	9.63434e-59	CD8TCycling
GZMA	5.75888e-63	1.29595	0.597	0.233	1.00158e-58	CD8TCycling
UBE2A	7.8838e-63	0.34122	0.47	0.128	1.37115e-58	CD8TCycling
CALM2	9.00207e-63	1.06079	0.935	0.701	1.56564e-58	CD8TCycling
VDAC3	1.28096e-62	0.782984	0.792	0.344	2.22785e-58	CD8TCycling
SMARCB1	1.61674e-62	0.376838	0.441	0.118	2.81183e-58	CD8TCycling
NDUFB6	2.05793e-62	0.678862	0.716	0.261	3.57915e-58	CD8TCycling
CDK5RAP2	6.10895e-62	0.438556	0.468	0.133	1.06247e-57	CD8TCycling
HNRNPR	6.99239e-62	0.825104	0.851	0.427	1.21612e-57	CD8TCycling
ENSMFAG00000036985	7.63309e-62	1.10222	0.965	0.822	1.32755e-57	CD8TCycling
JPT1	2.33496e-61	0.988237	0.738	0.328	4.06096e-57	CD8TCycling
DAZAP1	8.44691e-61	0.604004	0.686	0.243	1.46909e-56	CD8TCycling
SLC25A24	8.84644e-61	0.436734	0.484	0.139	1.53857e-56	CD8TCycling
MCUB	9.55037e-61	0.404074	0.414	0.11	1.661e-56	CD8TCycling
ATP23	1.07083e-60	0.264779	0.268	0.055	1.86238e-56	CD8TCycling
SHMT2	1.5261e-60	0.312195	0.324	0.075	2.65419e-56	CD8TCycling
VPS35	3.37932e-60	0.417977	0.546	0.165	5.87731e-56	CD8TCycling
NUP88	3.76116e-60	0.326643	0.33	0.077	6.54141e-56	CD8TCycling
RANGRF	5.35221e-60	0.347273	0.303	0.068	9.30856e-56	CD8TCycling
MRPL13	5.99141e-60	0.579655	0.643	0.218	1.04203e-55	CD8TCycling
DPYSL2	9.76665e-60	0.260277	0.168	0.025	1.69862e-55	CD8TCycling
ENSMFAG00000039994	1.00348e-59	0.747152	0.797	0.351	1.74526e-55	CD8TCycling
TIMM10	1.35625e-59	0.253146	0.319	0.073	2.35879e-55	CD8TCycling
ENSMFAG00000042177	1.80321e-59	0.333465	0.446	0.122	3.13615e-55	CD8TCycling
ENO1	1.92127e-59	0.97833	0.932	0.658	3.34148e-55	CD8TCycling
ISG15	2.2629e-59	0.427824	0.403	0.108	3.93564e-55	CD8TCycling
YWHAE	2.69041e-59	0.807921	0.77	0.338	4.67916e-55	CD8TCycling
AGPAT5	3.11503e-59	0.273482	0.335	0.08	5.41766e-55	CD8TCycling
ENSMFAG00000001552	3.55662e-59	1.10676	0.846	0.472	6.18567e-55	CD8TCycling
BTG3	4.84785e-59	0.3382	0.351	0.087	8.43139e-55	CD8TCycling
ARPP19	1.13206e-58	0.491699	0.597	0.194	1.96889e-54	CD8TCycling
NDUFS8	1.54536e-58	0.620318	0.616	0.217	2.68769e-54	CD8TCycling
ENSMFAG00000045877	2.66674e-58	0.299041	0.346	0.085	4.63799e-54	CD8TCycling
PRDX3	3.90133e-58	0.477686	0.535	0.167	6.78518e-54	CD8TCycling
PARVG	4.26723e-58	0.349672	0.403	0.107	7.42157e-54	CD8TCycling
ENSMFAG00000002087	5.55425e-58	0.329044	0.411	0.11	9.65996e-54	CD8TCycling
CMAS	7.00275e-58	0.381032	0.389	0.103	1.21792e-53	CD8TCycling
ATP5IF1	2.27387e-57	0.768487	0.859	0.451	3.95471e-53	CD8TCycling
CTPS1	2.30785e-57	0.286603	0.286	0.064	4.01381e-53	CD8TCycling
SAR1A	2.61389e-57	0.295615	0.365	0.093	4.54608e-53	CD8TCycling
COPS3	2.62701e-57	0.293875	0.357	0.09	4.5689e-53	CD8TCycling
ITGB1BP1	3.73362e-57	0.414128	0.538	0.164	6.49351e-53	CD8TCycling
IPO9	7.36112e-57	0.389662	0.465	0.136	1.28025e-52	CD8TCycling
MAZ	7.65433e-57	0.784607	0.795	0.355	1.33124e-52	CD8TCycling
BOLA3	7.82182e-57	0.418182	0.454	0.132	1.36037e-52	CD8TCycling
SPTSSA	1.03275e-56	0.301508	0.357	0.09	1.79615e-52	CD8TCycling
UBL4A	1.1292e-56	0.294807	0.316	0.075	1.96391e-52	CD8TCycling
CS	1.24728e-56	0.332863	0.459	0.132	2.16928e-52	CD8TCycling
SRSF2	1.26652e-56	0.576437	0.668	0.245	2.20273e-52	CD8TCycling
RHEB	2.86775e-56	0.699723	0.705	0.281	4.98759e-52	CD8TCycling
SNRPD3	3.32495e-56	0.736296	0.786	0.365	5.78276e-52	CD8TCycling
RB1	3.49865e-56	0.37384	0.446	0.128	6.08485e-52	CD8TCycling
HCFC1	4.26325e-56	0.41457	0.492	0.148	7.41464e-52	CD8TCycling
ENSMFAG00000030298	4.50571e-56	0.270995	0.224	0.043	7.83634e-52	CD8TCycling
ENSMFAG00000037340	5.04018e-56	0.293926	0.368	0.094	8.76587e-52	CD8TCycling
SRRT	5.61035e-56	0.272509	0.324	0.078	9.75753e-52	CD8TCycling
MRPL55	8.55539e-56	0.262659	0.37	0.096	1.48795e-51	CD8TCycling
PDZD11	9.00335e-56	0.359486	0.527	0.16	1.56586e-51	CD8TCycling
TSPAN2	1.45015e-55	0.28926	0.232	0.046	2.5221e-51	CD8TCycling
AKR7A2	1.71635e-55	0.303796	0.386	0.103	2.98507e-51	CD8TCycling
POLR3K	2.61661e-55	0.457532	0.43	0.123	4.55081e-51	CD8TCycling
PFKL	3.40502e-55	0.458065	0.538	0.173	5.92201e-51	CD8TCycling
SERPINB1	3.74834e-55	0.55509	0.584	0.2	6.51911e-51	CD8TCycling
MRPS14	4.52754e-55	0.414169	0.543	0.171	7.8743e-51	CD8TCycling
RFWD3	4.98778e-55	0.272179	0.292	0.067	8.67475e-51	CD8TCycling
HSPA14	5.20924e-55	0.290803	0.349	0.088	9.05992e-51	CD8TCycling
CORO1C	9.64125e-55	0.275842	0.327	0.08	1.67681e-50	CD8TCycling
RRP7A	9.83989e-55	0.293675	0.365	0.095	1.71135e-50	CD8TCycling
ENSMFAG00000003998	1.1129e-54	0.276941	0.354	0.091	1.93555e-50	CD8TCycling
ENSMFAG00000001185	1.88764e-54	0.548608	0.573	0.198	3.28298e-50	CD8TCycling
NDUFV1	1.99611e-54	0.42045	0.484	0.147	3.47164e-50	CD8TCycling
DECR1	2.12856e-54	0.347265	0.4	0.111	3.70199e-50	CD8TCycling
MCMBP	3.36612e-54	0.399706	0.424	0.122	5.85435e-50	CD8TCycling
UBAP2	3.57992e-54	0.285642	0.303	0.072	6.2262e-50	CD8TCycling
PSMB2	4.06601e-54	0.565263	0.643	0.235	7.07161e-50	CD8TCycling
TXNDC5	6.58477e-54	0.337464	0.189	0.033	1.14522e-49	CD8TCycling
MRPL27	8.82384e-54	0.453104	0.63	0.216	1.53464e-49	CD8TCycling
CCT5	9.78636e-54	0.624775	0.743	0.303	1.70204e-49	CD8TCycling
DESI2	1.5133e-53	0.357536	0.476	0.143	2.63193e-49	CD8TCycling
AKT1	1.60164e-53	0.372196	0.492	0.151	2.78557e-49	CD8TCycling
CCAR1	2.01606e-53	0.362835	0.5	0.154	3.50634e-49	CD8TCycling
VRK1	3.49114e-53	0.450672	0.551	0.181	6.07179e-49	CD8TCycling
UQCC2	3.60143e-53	0.524638	0.511	0.166	6.26362e-49	CD8TCycling
ENSMFAG00000044507	5.84216e-53	0.830042	0.846	0.441	1.01607e-48	CD8TCycling
HNRNPD	8.34213e-53	0.732356	0.892	0.528	1.45086e-48	CD8TCycling
ILF3	8.58758e-53	0.510471	0.657	0.241	1.49355e-48	CD8TCycling
ATP5MC3	9.97314e-53	0.846012	0.865	0.5	1.73453e-48	CD8TCycling
CMC2	1.38775e-52	0.430694	0.516	0.164	2.41357e-48	CD8TCycling
TCIRG1	1.61257e-52	0.349836	0.508	0.159	2.80458e-48	CD8TCycling
MYO1G	2.53618e-52	0.393468	0.505	0.16	4.41093e-48	CD8TCycling
SNF8	2.84905e-52	0.372089	0.514	0.162	4.95507e-48	CD8TCycling
NSMCE4A	2.84906e-52	0.256408	0.349	0.091	4.95509e-48	CD8TCycling
ENSMFAG00000039395	3.08582e-52	0.786873	0.992	0.925	5.36686e-48	CD8TCycling
AP1M1	3.81912e-52	0.462021	0.611	0.211	6.64222e-48	CD8TCycling
MACROH2A1	4.21748e-52	0.646151	0.768	0.327	7.33503e-48	CD8TCycling
GTF3C6	4.60977e-52	0.435764	0.527	0.172	8.01731e-48	CD8TCycling
ASF1A	5.09738e-52	0.288415	0.365	0.098	8.86537e-48	CD8TCycling
ANXA5	6.84125e-52	0.798983	0.754	0.339	1.18983e-47	CD8TCycling
ENSMFAG00000039862	7.00174e-52	0.706847	0.922	0.614	1.21774e-47	CD8TCycling
COX8A	8.16748e-52	0.733233	0.927	0.634	1.42049e-47	CD8TCycling
TMEM109	8.3943e-52	0.48532	0.573	0.194	1.45994e-47	CD8TCycling
ENSMFAG00000037304	1.05328e-51	0.484089	0.605	0.211	1.83187e-47	CD8TCycling
HSPA13	1.30179e-51	0.369075	0.346	0.092	2.26408e-47	CD8TCycling
FAM111A	1.30743e-51	0.293277	0.354	0.094	2.27387e-47	CD8TCycling
AKR1A1	1.48038e-51	0.509797	0.635	0.233	2.57467e-47	CD8TCycling
SUPT16H	1.77949e-51	0.758038	0.762	0.345	3.09489e-47	CD8TCycling
MCTS1	1.94701e-51	0.426837	0.505	0.161	3.38624e-47	CD8TCycling
PSMA2	2.11591e-51	0.547143	0.568	0.199	3.68e-47	CD8TCycling
DAP3	3.11776e-51	0.275426	0.365	0.099	5.42241e-47	CD8TCycling
PRDX1	3.44376e-51	0.695553	0.605	0.235	5.98939e-47	CD8TCycling
STT3A	3.59565e-51	0.306786	0.362	0.098	6.25356e-47	CD8TCycling
ENSMFAG00000044385	4.69995e-51	0.285067	0.397	0.113	8.17416e-47	CD8TCycling
MT1F	5.46647e-51	0.295429	0.262	0.06	9.50728e-47	CD8TCycling
FIBP	6.30381e-51	0.426238	0.478	0.151	1.09636e-46	CD8TCycling
ENSMFAG00000002535	6.55908e-51	0.413433	0.527	0.174	1.14075e-46	CD8TCycling
MTA2	8.30091e-51	0.326084	0.451	0.136	1.44369e-46	CD8TCycling
ENSMFAG00000000823	8.87168e-51	0.681806	0.719	0.304	1.54296e-46	CD8TCycling
SRSF4	9.48354e-51	0.509591	0.676	0.254	1.64938e-46	CD8TCycling
ENSMFAG00000030964	1.04692e-50	0.515355	0.578	0.203	1.8208e-46	CD8TCycling
NTAN1	1.41545e-50	0.395272	0.546	0.18	2.46176e-46	CD8TCycling
IMPDH	2.18553e-50	0.346309	0.427	0.126	3.80108e-46	CD8TCycling
XRCC5	2.61152e-50	0.709868	0.83	0.412	4.54196e-46	CD8TCycling
STARD7	2.95578e-50	0.448013	0.514	0.169	5.14069e-46	CD8TCycling
USP14	3.20988e-50	0.437932	0.538	0.177	5.58262e-46	CD8TCycling
MRPL9	3.61084e-50	0.364848	0.414	0.122	6.27996e-46	CD8TCycling
ENSMFAG00000000302	4.46857e-50	0.342059	0.549	0.179	7.77173e-46	CD8TCycling
GLRX3	4.70217e-50	0.382869	0.505	0.162	8.17801e-46	CD8TCycling
EIF4EBP1	7.60337e-50	0.312138	0.346	0.094	1.32238e-45	CD8TCycling
PDS5B	9.14231e-50	0.384661	0.492	0.158	1.59003e-45	CD8TCycling
LAP3	9.36085e-50	0.475866	0.578	0.201	1.62804e-45	CD8TCycling
LCP1	1.16559e-49	0.70726	0.989	0.855	2.0272e-45	CD8TCycling
NELFE	1.39486e-49	0.303086	0.373	0.104	2.42595e-45	CD8TCycling
ENSMFAG00000028669	1.513e-49	0.254915	0.251	0.057	2.63141e-45	CD8TCycling
IFI30	1.95468e-49	0.331898	0.211	0.043	3.39958e-45	CD8TCycling
EWSR1	2.14581e-49	0.507901	0.657	0.245	3.73199e-45	CD8TCycling
APEH	2.91201e-49	0.270016	0.389	0.111	5.06457e-45	CD8TCycling
UQCRC1	2.97844e-49	0.569069	0.627	0.239	5.1801e-45	CD8TCycling
BAG1	3.01206e-49	0.328566	0.338	0.091	5.23857e-45	CD8TCycling
EMC8	3.65302e-49	0.320923	0.359	0.099	6.35334e-45	CD8TCycling
PSME2	5.66021e-49	0.784732	0.862	0.518	9.84424e-45	CD8TCycling
S100A10	6.13381e-49	0.835428	0.962	0.74	1.06679e-44	CD8TCycling
NONO	6.66652e-49	0.615771	0.759	0.321	1.15944e-44	CD8TCycling
MTCH2	7.01856e-49	0.282098	0.324	0.085	1.22067e-44	CD8TCycling
NOP56	1.05441e-48	0.478806	0.592	0.212	1.83383e-44	CD8TCycling
ENSMFAG00000000409	1.22269e-48	0.669823	0.876	0.494	2.12651e-44	CD8TCycling
PSMC3	1.25987e-48	0.31419	0.411	0.121	2.19116e-44	CD8TCycling
GGH	2.02664e-48	0.297387	0.286	0.072	3.52473e-44	CD8TCycling
ARHGDIB	2.03272e-48	0.549835	0.984	0.958	3.5353e-44	CD8TCycling
NUDC	2.39842e-48	0.325651	0.414	0.122	4.17133e-44	CD8TCycling
NNT	2.40899e-48	0.316963	0.365	0.102	4.18972e-44	CD8TCycling
ENSMFAG00000038147	2.80629e-48	0.533297	0.549	0.194	4.88071e-44	CD8TCycling
PPM1G	2.99757e-48	0.561278	0.649	0.252	5.21338e-44	CD8TCycling
CSRP1	3.58591e-48	0.259438	0.222	0.047	6.23661e-44	CD8TCycling
TXNDC17	4.25854e-48	0.271456	0.295	0.074	7.40645e-44	CD8TCycling
OSBPL11	5.14158e-48	0.285852	0.459	0.142	8.94223e-44	CD8TCycling
CBFB	7.37112e-48	0.43877	0.546	0.189	1.28198e-43	CD8TCycling
STAG1	8.83733e-48	0.322658	0.441	0.135	1.53699e-43	CD8TCycling
EMP3	9.54976e-48	0.753223	0.962	0.737	1.66089e-43	CD8TCycling
RNPS1	1.18569e-47	0.4235	0.622	0.224	2.06216e-43	CD8TCycling
RBM3	1.28344e-47	0.72165	0.859	0.453	2.23217e-43	CD8TCycling
TECR	1.52582e-47	0.313862	0.435	0.134	2.6537e-43	CD8TCycling
ACOT7	1.61252e-47	0.395578	0.511	0.171	2.80449e-43	CD8TCycling
BID	1.96638e-47	0.372549	0.505	0.167	3.41993e-43	CD8TCycling
CD74	2.02171e-47	1.17147	0.843	0.523	3.51615e-43	CD8TCycling
PSMA1	3.2211e-47	0.645262	0.776	0.335	5.60213e-43	CD8TCycling
IPO5	3.26341e-47	0.350547	0.405	0.123	5.67573e-43	CD8TCycling
IRF4	4.22223e-47	0.278738	0.203	0.042	7.34331e-43	CD8TCycling
TRIAP1	4.84837e-47	0.258862	0.351	0.097	8.43228e-43	CD8TCycling
G6PD	6.88684e-47	0.323954	0.43	0.132	1.19776e-42	CD8TCycling
UFD1	7.57962e-47	0.25228	0.389	0.113	1.31825e-42	CD8TCycling
NAA38	9.17024e-47	0.412023	0.559	0.197	1.59489e-42	CD8TCycling
RAB24	9.22122e-47	0.25744	0.335	0.092	1.60376e-42	CD8TCycling
OLA1	1.94708e-46	0.284063	0.422	0.128	3.38635e-42	CD8TCycling
SMARCC1	2.32712e-46	0.480551	0.641	0.244	4.04732e-42	CD8TCycling
GON7	2.82248e-46	0.279861	0.389	0.114	4.90885e-42	CD8TCycling
SNX5	3.41315e-46	0.3215	0.462	0.147	5.93615e-42	CD8TCycling
ENSMFAG00000042071	3.87231e-46	0.524266	0.649	0.254	6.73471e-42	CD8TCycling
MRPS11	4.03906e-46	0.317299	0.343	0.097	7.02473e-42	CD8TCycling
TRIM28	4.3008e-46	0.481634	0.684	0.264	7.47996e-42	CD8TCycling
MRPL28	7.11141e-46	0.332504	0.392	0.117	1.23682e-41	CD8TCycling
ENSMFAG00000039783	1.16152e-45	0.557545	0.73	0.302	2.02011e-41	CD8TCycling
MAT2A	1.34549e-45	0.451776	0.492	0.168	2.34007e-41	CD8TCycling
TOMM5	1.81402e-45	0.386262	0.451	0.148	3.15495e-41	CD8TCycling
RPS27L	2.20718e-45	0.417031	0.459	0.153	3.83873e-41	CD8TCycling
ARPC5	2.65583e-45	0.707227	0.889	0.594	4.61902e-41	CD8TCycling
HMG20B	3.08153e-45	0.286507	0.395	0.119	5.3594e-41	CD8TCycling
NDUFA9	4.59873e-45	0.313943	0.449	0.143	7.99812e-41	CD8TCycling
VDAC1	4.89211e-45	0.493659	0.554	0.202	8.50836e-41	CD8TCycling
TIPRL	4.95886e-45	0.25987	0.357	0.102	8.62445e-41	CD8TCycling
STK24	5.86313e-45	0.365171	0.424	0.135	1.01972e-40	CD8TCycling
ACP1	6.02828e-45	0.432943	0.573	0.209	1.04844e-40	CD8TCycling
GET4	6.8508e-45	0.262057	0.327	0.091	1.19149e-40	CD8TCycling
PYGB	7.1437e-45	0.254198	0.327	0.09	1.24243e-40	CD8TCycling
PAFAH1B3	7.1718e-45	0.283628	0.414	0.127	1.24732e-40	CD8TCycling
PSMB6	7.59582e-45	0.582316	0.797	0.366	1.32106e-40	CD8TCycling
PYCARD	1.03083e-44	0.626679	0.732	0.336	1.79282e-40	CD8TCycling
PSMA6	1.19946e-44	0.599948	0.719	0.312	2.0861e-40	CD8TCycling
GMCL1	1.259e-44	0.26363	0.335	0.095	2.18965e-40	CD8TCycling
ENSMFAG00000033486	1.59766e-44	0.312966	0.468	0.153	2.77865e-40	CD8TCycling
MRPL52	1.90968e-44	0.398855	0.581	0.211	3.32132e-40	CD8TCycling
TAGLN2	2.11645e-44	0.740529	0.951	0.671	3.68092e-40	CD8TCycling
GTF2F2	2.28904e-44	0.294725	0.324	0.09	3.9811e-40	CD8TCycling
KATNBL1	2.35222e-44	0.250941	0.346	0.099	4.09099e-40	CD8TCycling
NDUFC2	2.52591e-44	0.379348	0.557	0.198	4.39307e-40	CD8TCycling
UBE2N	3.60191e-44	0.468878	0.614	0.226	6.26445e-40	CD8TCycling
KPNB1	3.84643e-44	0.569982	0.738	0.324	6.68972e-40	CD8TCycling
MAPK3	5.7402e-44	0.272138	0.389	0.119	9.98335e-40	CD8TCycling
HNRNPC	7.20268e-44	0.658044	0.951	0.685	1.25269e-39	CD8TCycling
RPA2	7.66629e-44	0.403877	0.476	0.161	1.33332e-39	CD8TCycling
COTL1	7.90286e-44	1.05666	0.873	0.644	1.37447e-39	CD8TCycling
UBE2L3	1.89703e-43	0.479529	0.622	0.243	3.29932e-39	CD8TCycling
ARL6IP6	2.29484e-43	0.321474	0.508	0.173	3.99119e-39	CD8TCycling
NDUFA10	3.00122e-43	0.312959	0.381	0.117	5.21972e-39	CD8TCycling
SHKBP1	3.0877e-43	0.312418	0.478	0.161	5.37012e-39	CD8TCycling
ING2	3.5304e-43	0.254577	0.408	0.127	6.14007e-39	CD8TCycling
BUD31	4.41762e-43	0.414264	0.584	0.214	7.68312e-39	CD8TCycling
CTSB	4.46153e-43	0.262913	0.338	0.097	7.75949e-39	CD8TCycling
ENSMFAG00000042375	6.17198e-43	0.353026	0.454	0.15	1.07343e-38	CD8TCycling
TUBB2B	7.70977e-43	0.253933	0.105	0.015	1.34088e-38	CD8TCycling
COPRS	8.47509e-43	0.250254	0.386	0.118	1.47399e-38	CD8TCycling
CNP	8.57893e-43	0.302684	0.395	0.122	1.49205e-38	CD8TCycling
ENSMFAG00000042554	8.64796e-43	0.256353	0.37	0.111	1.50405e-38	CD8TCycling
POMP	1.24674e-42	0.612942	0.705	0.325	2.16833e-38	CD8TCycling
GMPS	1.26017e-42	0.293247	0.405	0.127	2.19169e-38	CD8TCycling
ENSMFAG00000000196	1.3977e-42	0.41658	0.557	0.206	2.43087e-38	CD8TCycling
NDUFB7	1.48264e-42	0.638234	0.835	0.424	2.57861e-38	CD8TCycling
MPC2	2.0854e-42	0.566851	0.684	0.29	3.62693e-38	CD8TCycling
PSMD9	2.25294e-42	0.259768	0.384	0.118	3.91831e-38	CD8TCycling
ENSMFAG00000002474	2.5907e-42	0.677575	0.935	0.688	4.50575e-38	CD8TCycling
STMP1	2.837e-42	0.327196	0.53	0.184	4.93411e-38	CD8TCycling
KPNA3	2.93313e-42	0.250192	0.411	0.129	5.10129e-38	CD8TCycling
MAPRE1	3.07716e-42	0.375189	0.6	0.223	5.3518e-38	CD8TCycling
RBX1	3.30468e-42	0.622792	0.851	0.476	5.74751e-38	CD8TCycling
COX7B	4.122e-42	0.639086	0.911	0.677	7.16899e-38	CD8TCycling
PPP1CA	4.32689e-42	0.646056	0.914	0.607	7.52533e-38	CD8TCycling
DAP	4.36831e-42	0.291281	0.459	0.153	7.59737e-38	CD8TCycling
SPG21	4.43253e-42	0.266468	0.373	0.113	7.70906e-38	CD8TCycling
PPP2R3C	5.65379e-42	0.265512	0.281	0.075	9.83307e-38	CD8TCycling
PA2G4	6.23937e-42	0.657092	0.727	0.344	1.08515e-37	CD8TCycling
CASP8AP2	6.81e-42	0.317607	0.4	0.128	1.1844e-37	CD8TCycling
CCT2	9.89097e-42	0.4934	0.662	0.27	1.72024e-37	CD8TCycling
PSMD13	1.01072e-41	0.554232	0.732	0.312	1.75784e-37	CD8TCycling
PARP1	1.19077e-41	0.379837	0.532	0.193	2.07099e-37	CD8TCycling
PRRC2A	1.73269e-41	0.397713	0.562	0.208	3.0135e-37	CD8TCycling
PAGR1	2.24497e-41	0.285121	0.489	0.167	3.90446e-37	CD8TCycling
NIPSNAP2	3.17055e-41	0.250483	0.373	0.115	5.51422e-37	CD8TCycling
PGAM1	3.43744e-41	0.632939	0.773	0.386	5.9784e-37	CD8TCycling
SNRPC	3.59964e-41	0.430145	0.657	0.255	6.26049e-37	CD8TCycling
SNRNP40	4.72863e-41	0.272493	0.446	0.147	8.22403e-37	CD8TCycling
ANAPC11	5.88769e-41	0.510828	0.681	0.282	1.02399e-36	CD8TCycling
YWHAH	6.35723e-41	0.616102	0.827	0.445	1.10565e-36	CD8TCycling
CAPRIN1	6.6711e-41	0.308629	0.438	0.146	1.16024e-36	CD8TCycling
RIF1	6.72245e-41	0.346932	0.478	0.168	1.16917e-36	CD8TCycling
SRSF3	8.30677e-41	0.672244	0.878	0.544	1.44471e-36	CD8TCycling
DHX15	9.84255e-41	0.32985	0.508	0.179	1.71182e-36	CD8TCycling
POLR2I	1.17043e-40	0.42091	0.524	0.193	2.0356e-36	CD8TCycling
STOML2	1.21227e-40	0.38647	0.503	0.18	2.10838e-36	CD8TCycling
STK39	1.44021e-40	0.39568	0.565	0.212	2.50481e-36	CD8TCycling
SRSF7	2.01957e-40	0.581888	0.811	0.402	3.51244e-36	CD8TCycling
DBI	2.14434e-40	0.603614	0.892	0.531	3.72943e-36	CD8TCycling
HSP90AA1	2.97277e-40	0.613684	0.986	0.895	5.17024e-36	CD8TCycling
MRPL42	3.48356e-40	0.360065	0.441	0.148	6.05861e-36	CD8TCycling
TRAPPC3	5.2127e-40	0.287166	0.454	0.153	9.06594e-36	CD8TCycling
ENSMFAG00000028668	6.20771e-40	0.562561	0.462	0.172	1.07964e-35	CD8TCycling
RBM17	6.77596e-40	0.392815	0.578	0.221	1.17848e-35	CD8TCycling
EBP	6.87601e-40	0.278635	0.481	0.166	1.19588e-35	CD8TCycling
NAP1L1	7.46691e-40	0.59579	0.886	0.523	1.29864e-35	CD8TCycling
CHRAC1	9.59638e-40	0.274968	0.449	0.152	1.669e-35	CD8TCycling
MRPL47	1.65285e-39	0.278218	0.397	0.127	2.87464e-35	CD8TCycling
GLRX5	2.3132e-39	0.343515	0.454	0.158	4.02311e-35	CD8TCycling
GOT2	2.35626e-39	0.250281	0.308	0.089	4.098e-35	CD8TCycling
RFC1	2.52435e-39	0.365063	0.551	0.208	4.39035e-35	CD8TCycling
ENSMFAG00000043036	3.1594e-39	0.464044	0.627	0.251	5.49482e-35	CD8TCycling
EFHD2	3.39079e-39	0.533818	0.73	0.332	5.89726e-35	CD8TCycling
APRT	3.80589e-39	0.728841	0.759	0.409	6.61921e-35	CD8TCycling
SF3B4	3.81316e-39	0.263953	0.478	0.166	6.63184e-35	CD8TCycling
UCP2	4.8565e-39	0.671178	0.859	0.488	8.44643e-35	CD8TCycling
MFF	5.32099e-39	0.301772	0.532	0.191	9.25426e-35	CD8TCycling
ASB8	6.01075e-39	0.271451	0.408	0.134	1.04539e-34	CD8TCycling
NDUFS6	6.32936e-39	0.51907	0.759	0.337	1.1008e-34	CD8TCycling
BAX	6.45135e-39	0.654807	0.738	0.359	1.12202e-34	CD8TCycling
TCP1	6.6072e-39	0.36517	0.511	0.187	1.14912e-34	CD8TCycling
CHD4	7.04109e-39	0.480718	0.705	0.31	1.22459e-34	CD8TCycling
ENSMFAG00000001093	8.39541e-39	0.53367	0.749	0.341	1.46013e-34	CD8TCycling
NDUFS3	1.21397e-38	0.279791	0.527	0.189	2.11134e-34	CD8TCycling
SFPQ	1.57024e-38	0.678134	0.884	0.552	2.73096e-34	CD8TCycling
PPA1	1.93958e-38	0.340513	0.405	0.136	3.37332e-34	CD8TCycling
KLHDC3	1.97669e-38	0.262996	0.432	0.147	3.43785e-34	CD8TCycling
IMMP1L	3.40284e-38	0.268865	0.446	0.154	5.91821e-34	CD8TCycling
CYC1	3.56221e-38	0.512468	0.77	0.358	6.19539e-34	CD8TCycling
HADHA	5.33966e-38	0.353985	0.568	0.219	9.28674e-34	CD8TCycling
ENSMFAG00000003072	5.54118e-38	0.337808	0.57	0.215	9.63721e-34	CD8TCycling
PTBP1	6.68802e-38	0.536877	0.727	0.335	1.16318e-33	CD8TCycling
SUPT4H1	8.15987e-38	0.376555	0.532	0.201	1.41916e-33	CD8TCycling
TAF15	8.41288e-38	0.499347	0.722	0.316	1.46317e-33	CD8TCycling
ENSMFAG00000032800	1.06439e-37	0.691045	0.932	0.683	1.85119e-33	CD8TCycling
PBRM1	1.27908e-37	0.47104	0.673	0.288	2.22457e-33	CD8TCycling
SRSF1	1.39648e-37	0.44924	0.676	0.286	2.42875e-33	CD8TCycling
RETREG2	1.63613e-37	0.2599	0.392	0.13	2.84557e-33	CD8TCycling
CAND1	1.7162e-37	0.340166	0.511	0.189	2.98482e-33	CD8TCycling
PSMA7	2.27498e-37	0.622993	0.908	0.674	3.95665e-33	CD8TCycling
TMEM14A	2.78655e-37	0.285256	0.459	0.162	4.84636e-33	CD8TCycling
MDH2	3.32512e-37	0.380736	0.573	0.227	5.78304e-33	CD8TCycling
ENSMFAG00000040776	3.67453e-37	0.633591	0.868	0.533	6.39073e-33	CD8TCycling
POLR2B	4.9696e-37	0.284214	0.457	0.161	8.64312e-33	CD8TCycling
PHPT1	6.91093e-37	0.439761	0.649	0.272	1.20195e-32	CD8TCycling
TPM3	8.97259e-37	0.564053	0.949	0.762	1.56051e-32	CD8TCycling
SRSF10	9.29576e-37	0.527423	0.722	0.329	1.61672e-32	CD8TCycling
MED30	9.72348e-37	0.275254	0.495	0.179	1.69111e-32	CD8TCycling
ENSMFAG00000044548	1.0058e-36	0.464674	0.668	0.287	1.74928e-32	CD8TCycling
MRPS16	1.06589e-36	0.403156	0.649	0.263	1.8538e-32	CD8TCycling
ENSMFAG00000043832	1.27067e-36	0.252053	0.43	0.148	2.20995e-32	CD8TCycling
FLNA	1.34076e-36	0.676935	0.838	0.48	2.33185e-32	CD8TCycling
ETHE1	1.37957e-36	0.254528	0.408	0.137	2.39935e-32	CD8TCycling
AURKAIP1	1.69216e-36	0.399085	0.624	0.253	2.94301e-32	CD8TCycling
ENSMFAG00000045767	1.7525e-36	0.583863	0.876	0.534	3.04796e-32	CD8TCycling
PRELID1	1.86085e-36	0.446158	0.584	0.235	3.23639e-32	CD8TCycling
ERGIC2	2.25286e-36	0.295703	0.476	0.171	3.91817e-32	CD8TCycling
PPP2CA	2.71666e-36	0.332471	0.551	0.213	4.72481e-32	CD8TCycling
ENSMFAG00000033623	2.91527e-36	0.304719	0.524	0.195	5.07025e-32	CD8TCycling
ENSMFAG00000040746	3.01915e-36	0.274884	0.554	0.207	5.25091e-32	CD8TCycling
ENSMFAG00000037178	3.13156e-36	0.495047	0.7	0.315	5.44641e-32	CD8TCycling
PRKDC	3.56118e-36	0.600835	0.714	0.349	6.19361e-32	CD8TCycling
SF3B3	3.86644e-36	0.265774	0.468	0.168	6.72451e-32	CD8TCycling
HTATSF1	4.06396e-36	0.328828	0.581	0.228	7.06803e-32	CD8TCycling
ATP5F1C	4.10182e-36	0.509371	0.703	0.319	7.13388e-32	CD8TCycling
TALDO1	5.95649e-36	0.521035	0.719	0.335	1.03595e-31	CD8TCycling
PSMD2	6.86394e-36	0.455797	0.595	0.245	1.19378e-31	CD8TCycling
UBA2	6.90889e-36	0.310472	0.514	0.193	1.20159e-31	CD8TCycling
HDAC2	9.48248e-36	0.277229	0.454	0.163	1.64919e-31	CD8TCycling
TXNRD1	9.81586e-36	0.250604	0.419	0.145	1.70717e-31	CD8TCycling
POLR2G	1.42941e-35	0.335005	0.5	0.188	2.48602e-31	CD8TCycling
RSRC1	1.66037e-35	0.259362	0.359	0.118	2.88771e-31	CD8TCycling
CORO1A	3.32627e-35	0.512333	0.989	0.953	5.78505e-31	CD8TCycling
LMNA	3.76025e-35	0.321338	0.149	0.031	6.53982e-31	CD8TCycling
LAGE3	3.85126e-35	0.568111	0.735	0.363	6.69812e-31	CD8TCycling
MRPS24	4.81096e-35	0.281662	0.478	0.174	8.36722e-31	CD8TCycling
RALY	4.98146e-35	0.45044	0.711	0.315	8.66376e-31	CD8TCycling
TACC1	1.0509e-34	0.258901	0.414	0.144	1.82772e-30	CD8TCycling
PSMB9	1.06836e-34	0.572989	0.941	0.737	1.8581e-30	CD8TCycling
MRPL18	2.22786e-34	0.293487	0.308	0.097	3.87469e-30	CD8TCycling
NUTF2	2.9788e-34	0.269524	0.435	0.154	5.18073e-30	CD8TCycling
ATP5F1B	3.03464e-34	0.382916	0.632	0.264	5.27784e-30	CD8TCycling
EIF4H	3.09381e-34	0.382012	0.584	0.235	5.38075e-30	CD8TCycling
CHCHD1	3.53128e-34	0.336714	0.551	0.217	6.1416e-30	CD8TCycling
ENSMFAG00000004020	5.02809e-34	0.596671	0.897	0.612	8.74486e-30	CD8TCycling
ENSMFAG00000036111	5.58122e-34	0.449938	0.673	0.295	9.70686e-30	CD8TCycling
NDUFA12	5.94346e-34	0.418947	0.614	0.261	1.03369e-29	CD8TCycling
EIF2S2	6.00652e-34	0.313479	0.603	0.244	1.04465e-29	CD8TCycling
IMMT	6.42097e-34	0.280668	0.432	0.154	1.11674e-29	CD8TCycling
ENSMFAG00000039061	6.65488e-34	0.492381	0.743	0.359	1.15742e-29	CD8TCycling
MRPS18C	6.92424e-34	0.336147	0.443	0.164	1.20426e-29	CD8TCycling
AP1S1	8.50143e-34	0.298987	0.616	0.245	1.47857e-29	CD8TCycling
RBBP4	8.51096e-34	0.537562	0.665	0.317	1.48023e-29	CD8TCycling
LSM4	8.79827e-34	0.560874	0.803	0.429	1.5302e-29	CD8TCycling
MRPS12	9.00061e-34	0.384816	0.624	0.256	1.56539e-29	CD8TCycling
ENSMFAG00000045541	9.96347e-34	0.338025	0.659	0.274	1.73285e-29	CD8TCycling
HSPD1	1.09038e-33	0.626745	0.657	0.314	1.89639e-29	CD8TCycling
ENSMFAG00000032548	1.09311e-33	0.462738	0.376	0.136	1.90114e-29	CD8TCycling
PTPMT1	1.11951e-33	0.288047	0.522	0.203	1.94705e-29	CD8TCycling
SPATS2L	1.35422e-33	0.251609	0.349	0.117	2.35526e-29	CD8TCycling
FAM89B	1.42648e-33	0.346546	0.543	0.214	2.48093e-29	CD8TCycling
MRPL22	1.44311e-33	0.259247	0.549	0.209	2.50986e-29	CD8TCycling
OSBPL8	1.56461e-33	0.323409	0.568	0.229	2.72117e-29	CD8TCycling
RAB8A	1.60388e-33	0.355857	0.6	0.246	2.78947e-29	CD8TCycling
ENSMFAG00000036093	2.48993e-33	0.533419	0.93	0.72	4.33049e-29	CD8TCycling
SLC20A1	3.20328e-33	0.275326	0.376	0.131	5.57114e-29	CD8TCycling
HNRNPU	3.72469e-33	0.571748	0.873	0.571	6.47799e-29	CD8TCycling
LARP7	4.76216e-33	0.278458	0.605	0.247	8.28234e-29	CD8TCycling
BAZ1B	4.80783e-33	0.389158	0.627	0.269	8.36178e-29	CD8TCycling
DAD1	5.58726e-33	0.501557	0.757	0.378	9.71737e-29	CD8TCycling
PARK7	6.08079e-33	0.486983	0.697	0.327	1.05757e-28	CD8TCycling
CARHSP1	6.15727e-33	0.405743	0.665	0.29	1.07087e-28	CD8TCycling
UCHL5	6.43808e-33	0.26153	0.373	0.129	1.11971e-28	CD8TCycling
ENSMFAG00000046193	7.45494e-33	0.564191	0.919	0.73	1.29656e-28	CD8TCycling
ENSMFAG00000034356	8.27785e-33	0.470274	0.965	0.855	1.43968e-28	CD8TCycling
ENSMFAG00000045040	1.00591e-32	0.42651	0.662	0.293	1.74948e-28	CD8TCycling
XRCC6	1.09387e-32	0.49428	0.884	0.499	1.90245e-28	CD8TCycling
UQCRB	1.95566e-32	0.465811	0.781	0.385	3.40129e-28	CD8TCycling
ITGB1	2.26523e-32	0.594026	0.686	0.325	3.93969e-28	CD8TCycling
KARS1	2.55374e-32	0.286759	0.551	0.22	4.44147e-28	CD8TCycling
LSM7	3.22817e-32	0.491419	0.819	0.448	5.61443e-28	CD8TCycling
CTCF	3.59035e-32	0.452766	0.6	0.262	6.24434e-28	CD8TCycling
LSM8	4.08853e-32	0.400527	0.676	0.299	7.11077e-28	CD8TCycling
EIF4A3	4.10123e-32	0.358383	0.638	0.268	7.13285e-28	CD8TCycling
SNRPA1	4.81586e-32	0.313124	0.541	0.218	8.37575e-28	CD8TCycling
HNRNPL	5.80122e-32	0.401915	0.681	0.31	1.00895e-27	CD8TCycling
CNTRL	9.05281e-32	0.289009	0.457	0.176	1.57446e-27	CD8TCycling
ENSMFAG00000003092	1.15005e-31	0.362094	0.651	0.283	2.00017e-27	CD8TCycling
NOP58	1.52675e-31	0.334867	0.527	0.21	2.65533e-27	CD8TCycling
TXN2	1.55674e-31	0.286741	0.551	0.223	2.70749e-27	CD8TCycling
ENSMFAG00000046351	1.61074e-31	0.375413	0.657	0.291	2.8014e-27	CD8TCycling
PSMA3	1.91313e-31	0.440407	0.659	0.307	3.32732e-27	CD8TCycling
LRPPRC	2.09179e-31	0.291877	0.497	0.196	3.63805e-27	CD8TCycling
ENSMFAG00000038428	2.34711e-31	0.350044	0.641	0.269	4.08209e-27	CD8TCycling
DHX9	2.52316e-31	0.353141	0.538	0.219	4.38827e-27	CD8TCycling
STX10	2.58594e-31	0.316145	0.524	0.209	4.49746e-27	CD8TCycling
MRPL51	2.68537e-31	0.55931	0.827	0.498	4.6704e-27	CD8TCycling
NAA10	2.92012e-31	0.39489	0.676	0.301	5.07868e-27	CD8TCycling
NHP2	3.02499e-31	0.386793	0.657	0.297	5.26107e-27	CD8TCycling
PRMT2	3.09085e-31	0.272789	0.549	0.221	5.37561e-27	CD8TCycling
CA1	3.60492e-31	0.50208	0.127	0.026	6.26967e-27	CD8TCycling
GPX4	4.2083e-31	0.340474	0.614	0.261	7.31907e-27	CD8TCycling
ENSMFAG00000044849	4.22468e-31	0.506665	0.776	0.412	7.34757e-27	CD8TCycling
APMAP	4.75017e-31	0.276532	0.554	0.223	8.2615e-27	CD8TCycling
RTRAF	6.0222e-31	0.469676	0.786	0.406	1.04738e-26	CD8TCycling
ENSMFAG00000038518	6.41033e-31	0.545284	0.822	0.451	1.11488e-26	CD8TCycling
RPL22L1	7.86829e-31	0.677488	0.851	0.547	1.36845e-26	CD8TCycling
RBMX	1.19024e-30	0.440748	0.697	0.334	2.07007e-26	CD8TCycling
NARS1	1.42265e-30	0.341656	0.589	0.249	2.47428e-26	CD8TCycling
ENSMFAG00000041014	1.66218e-30	0.371488	0.624	0.274	2.89086e-26	CD8TCycling
HOOK3	1.78629e-30	0.287507	0.573	0.237	3.10671e-26	CD8TCycling
PPDPF	1.91598e-30	0.571622	0.803	0.437	3.33228e-26	CD8TCycling
PSMD4	2.09647e-30	0.399484	0.605	0.261	3.64619e-26	CD8TCycling
SSBP1	2.09666e-30	0.253283	0.527	0.208	3.64652e-26	CD8TCycling
HNRNPUL1	2.92391e-30	0.492488	0.838	0.48	5.08526e-26	CD8TCycling
TUFM	3.17485e-30	0.361514	0.576	0.245	5.5217e-26	CD8TCycling
ENSMFAG00000037534	5.93662e-30	0.478409	0.773	0.397	1.0325e-25	CD8TCycling
VDAC2	6.20025e-30	0.420144	0.646	0.292	1.07835e-25	CD8TCycling
HP1BP3	6.82046e-30	0.663974	0.792	0.443	1.18621e-25	CD8TCycling
ELAVL1	1.03578e-29	0.289178	0.57	0.234	1.80142e-25	CD8TCycling
TRAPPC1	1.49324e-29	0.411129	0.7	0.332	2.59703e-25	CD8TCycling
PFDN6	2.11723e-29	0.275063	0.559	0.233	3.68228e-25	CD8TCycling
SRRM1	3.64627e-29	0.486329	0.843	0.479	6.34159e-25	CD8TCycling
EED	3.9408e-29	0.282035	0.478	0.192	6.85383e-25	CD8TCycling
FAM120A	3.9738e-29	0.283065	0.668	0.294	6.91123e-25	CD8TCycling
CLTA	4.40896e-29	0.474421	0.77	0.405	7.66807e-25	CD8TCycling
HNRNPM	4.96642e-29	0.504752	0.832	0.493	8.63759e-25	CD8TCycling
ENSMFAG00000036062	5.91049e-29	0.518907	0.881	0.644	1.02795e-24	CD8TCycling
RPN2	6.50202e-29	0.417714	0.684	0.321	1.13083e-24	CD8TCycling
METAP2	1.24311e-28	0.320475	0.622	0.271	2.16202e-24	CD8TCycling
HNRNPA1	1.49255e-28	0.275257	0.427	0.167	2.59585e-24	CD8TCycling
ADSS2	1.50227e-28	0.274877	0.535	0.223	2.61276e-24	CD8TCycling
ENSMFAG00000034529	1.81196e-28	0.436603	0.8	0.421	3.15136e-24	CD8TCycling
ABCF1	1.81595e-28	0.386823	0.63	0.282	3.15829e-24	CD8TCycling
ENSMFAG00000036310	2.98349e-28	0.44354	0.959	0.867	5.18888e-24	CD8TCycling
PSMB3	3.77883e-28	0.352461	0.614	0.269	6.57214e-24	CD8TCycling
HEBP2	3.99857e-28	0.320361	0.459	0.188	6.95432e-24	CD8TCycling
MDH1	4.2538e-28	0.454832	0.703	0.346	7.39821e-24	CD8TCycling
SLC25A11	5.68144e-28	0.277858	0.414	0.16	9.88116e-24	CD8TCycling
PIM1	6.03504e-28	0.371455	0.535	0.233	1.04961e-23	CD8TCycling
ELOVL5	6.93403e-28	0.309763	0.608	0.269	1.20597e-23	CD8TCycling
HLA-DPA1	8.12084e-28	0.44678	0.549	0.245	1.41238e-23	CD8TCycling
HSPA8	8.84762e-28	0.471711	0.986	0.887	1.53878e-23	CD8TCycling
ENSMFAG00000041812	9.60497e-28	0.32244	0.662	0.295	1.6705e-23	CD8TCycling
TXNL4A	1.06129e-27	0.393781	0.697	0.333	1.8458e-23	CD8TCycling
ENSMFAG00000032317	1.72772e-27	0.509249	0.843	0.5	3.00485e-23	CD8TCycling
GNAI2	1.82202e-27	0.480247	0.927	0.696	3.16885e-23	CD8TCycling
VPS29	2.3448e-27	0.299176	0.562	0.243	4.07807e-23	CD8TCycling
NDUFB4	2.75347e-27	0.481447	0.849	0.506	4.78883e-23	CD8TCycling
WDR1	3.21132e-27	0.433062	0.786	0.424	5.58514e-23	CD8TCycling
ENSMFAG00000003053	4.69342e-27	0.270523	0.581	0.251	8.1628e-23	CD8TCycling
SUMO3	6.64611e-27	0.280126	0.632	0.285	1.15589e-22	CD8TCycling
PSMD7	7.60606e-27	0.316168	0.586	0.257	1.32285e-22	CD8TCycling
PRPF40A	9.12196e-27	0.295843	0.605	0.272	1.58649e-22	CD8TCycling
ENSMFAG00000040941	9.39192e-27	0.334165	0.649	0.301	1.63344e-22	CD8TCycling
SRSF9	9.94036e-27	0.42416	0.746	0.384	1.72883e-22	CD8TCycling
SERBP1	1.13623e-26	0.475738	0.919	0.642	1.97613e-22	CD8TCycling
MAGOH	1.6169e-26	0.348093	0.643	0.294	2.81211e-22	CD8TCycling
ENSMFAG00000036411	1.64669e-26	0.494962	0.903	0.658	2.86393e-22	CD8TCycling
NUCB2	2.18059e-26	0.447853	0.586	0.269	3.79248e-22	CD8TCycling
BRD7	2.7157e-26	0.272134	0.608	0.265	4.72315e-22	CD8TCycling
NDUFA1	3.00493e-26	0.460596	0.924	0.65	5.22618e-22	CD8TCycling
CCT4	3.59946e-26	0.36139	0.643	0.301	6.26018e-22	CD8TCycling
ENSMFAG00000039648	4.3399e-26	0.47438	0.873	0.58	7.54795e-22	CD8TCycling
CAPZA1	7.5879e-26	0.470539	0.914	0.627	1.31969e-21	CD8TCycling
SNRNP25	8.56995e-26	0.290652	0.595	0.263	1.49049e-21	CD8TCycling
LMO4	9.11617e-26	0.264479	0.489	0.21	1.58548e-21	CD8TCycling
ENSMFAG00000038096	9.25823e-26	0.432917	0.786	0.45	1.61019e-21	CD8TCycling
CKLF	1.18965e-25	0.293117	0.589	0.263	2.06904e-21	CD8TCycling
PPP4C	1.38716e-25	0.344263	0.727	0.345	2.41255e-21	CD8TCycling
RASGRP2	1.45623e-25	0.291145	0.462	0.196	2.53267e-21	CD8TCycling
ENSMFAG00000032707	1.46624e-25	0.44728	0.895	0.601	2.55009e-21	CD8TCycling
SRP9	1.68384e-25	0.425459	0.73	0.373	2.92853e-21	CD8TCycling
CAP1	1.82534e-25	0.480119	0.916	0.705	3.17463e-21	CD8TCycling
RBM8A	2.53623e-25	0.416836	0.773	0.419	4.41101e-21	CD8TCycling
ZYX	2.81516e-25	0.335268	0.557	0.252	4.89613e-21	CD8TCycling
CNIH4	6.48333e-25	0.286705	0.551	0.243	1.12758e-20	CD8TCycling
EIF1AX	6.71862e-25	0.312371	0.608	0.286	1.1685e-20	CD8TCycling
ZNF207	1.0119e-24	0.332301	0.684	0.328	1.7599e-20	CD8TCycling
PSMA5	1.31212e-24	0.416393	0.708	0.379	2.28204e-20	CD8TCycling
PDCD5	1.43746e-24	0.299295	0.557	0.246	2.50004e-20	CD8TCycling
ENSMFAG00000043193	1.499e-24	0.481801	0.895	0.625	2.60706e-20	CD8TCycling
ARPC3	1.99314e-24	0.398415	0.946	0.826	3.46648e-20	CD8TCycling
GSPT1	2.84502e-24	0.292593	0.546	0.244	4.94807e-20	CD8TCycling
ENSMFAG00000033952	2.95943e-24	0.371569	0.7	0.347	5.14704e-20	CD8TCycling
PSMB7	3.44513e-24	0.438143	0.832	0.51	5.99177e-20	CD8TCycling
NDUFAB1	4.14875e-24	0.267351	0.616	0.281	7.21551e-20	CD8TCycling
FKBP1A	4.25628e-24	0.371945	0.705	0.358	7.40252e-20	CD8TCycling
CAPG	4.2771e-24	0.447783	0.246	0.086	7.43873e-20	CD8TCycling
SUB1	4.78566e-24	0.472626	0.919	0.706	8.32322e-20	CD8TCycling
CDC42	5.43153e-24	0.286303	0.624	0.287	9.44652e-20	CD8TCycling
PLP2	6.87586e-24	0.495768	0.814	0.489	1.19585e-19	CD8TCycling
RAB5IF	7.96547e-24	0.330414	0.559	0.263	1.38536e-19	CD8TCycling
ENSMFAG00000030371	8.17349e-24	0.292324	0.649	0.305	1.42153e-19	CD8TCycling
TMEM14C	9.40933e-24	0.269554	0.632	0.296	1.63647e-19	CD8TCycling
ENSMFAG00000002773	1.20636e-23	0.349378	0.695	0.351	2.0981e-19	CD8TCycling
ADRM1	1.28179e-23	0.260435	0.565	0.255	2.22928e-19	CD8TCycling
ERP29	1.62063e-23	0.348129	0.724	0.368	2.8186e-19	CD8TCycling
CALM1	1.74597e-23	0.344209	0.997	0.96	3.03659e-19	CD8TCycling
ENSMFAG00000036355	2.87704e-23	0.301168	0.589	0.276	5.00375e-19	CD8TCycling
PSMB4	4.43346e-23	0.345852	0.711	0.357	7.71068e-19	CD8TCycling
ENSMFAG00000045132	1.17394e-22	0.295154	0.481	0.216	2.04172e-18	CD8TCycling
NAA50	1.21564e-22	0.251983	0.638	0.298	2.11423e-18	CD8TCycling
BZW1	1.34617e-22	0.46462	0.914	0.622	2.34126e-18	CD8TCycling
STAG2	1.4786e-22	0.277816	0.657	0.316	2.57159e-18	CD8TCycling
ENSMFAG00000003981	2.18945e-22	0.381209	0.973	0.871	3.80789e-18	CD8TCycling
UBE2I	2.23757e-22	0.354248	0.768	0.415	3.89158e-18	CD8TCycling
DYNLL2	2.63616e-22	0.266393	0.589	0.275	4.58481e-18	CD8TCycling
C1QBP	3.1456e-22	0.30776	0.511	0.234	5.47084e-18	CD8TCycling
CCT7	3.17798e-22	0.300018	0.605	0.288	5.52714e-18	CD8TCycling
ATP5PF	4.42641e-22	0.421895	0.895	0.603	7.69842e-18	CD8TCycling
MTPN	4.62556e-22	0.345694	0.741	0.386	8.04477e-18	CD8TCycling
PHF5A	4.98002e-22	0.26638	0.584	0.271	8.66125e-18	CD8TCycling
GNAI3	5.50222e-22	0.308713	0.6	0.288	9.56946e-18	CD8TCycling
ATG3	8.31295e-22	0.359012	0.605	0.286	1.44579e-17	CD8TCycling
UBALD2	1.07367e-21	0.516108	0.703	0.401	1.86732e-17	CD8TCycling
ENSMFAG00000001649	1.36996e-21	0.435359	0.876	0.634	2.38263e-17	CD8TCycling
ACTR3	1.37025e-21	0.427162	0.905	0.652	2.38314e-17	CD8TCycling
LRRFIP1	1.38154e-21	0.356821	0.708	0.366	2.40278e-17	CD8TCycling
LDHB	3.168e-21	0.479322	0.795	0.492	5.50979e-17	CD8TCycling
LSP1	3.2772e-21	0.426546	0.93	0.793	5.69971e-17	CD8TCycling
SF3B6	3.82209e-21	0.348576	0.751	0.41	6.64738e-17	CD8TCycling
APOBEC3H	4.01828e-21	0.298595	0.705	0.358	6.9886e-17	CD8TCycling
KIF5B	4.92338e-21	0.349057	0.724	0.384	8.56273e-17	CD8TCycling
ARPC4	5.08183e-21	0.423175	0.824	0.524	8.83831e-17	CD8TCycling
ENSMFAG00000001487	5.27452e-21	0.31073	0.638	0.319	9.17344e-17	CD8TCycling
GDI2	7.05569e-21	0.287454	0.703	0.361	1.22713e-16	CD8TCycling
PCBP2	7.92987e-21	0.296823	0.681	0.349	1.37916e-16	CD8TCycling
ENSMFAG00000001409	1.21609e-20	0.29667	0.732	0.379	2.11502e-16	CD8TCycling
RAC2	1.25259e-20	0.353912	0.981	0.917	2.1785e-16	CD8TCycling
MRPL20	1.72422e-20	0.342817	0.614	0.312	2.99876e-16	CD8TCycling
OAZ1	2.06962e-20	0.382878	0.724	0.405	3.59948e-16	CD8TCycling
ENSMFAG00000001022	2.20343e-20	0.393702	0.827	0.551	3.83221e-16	CD8TCycling
NDUFA13	2.36826e-20	0.365154	0.786	0.45	4.11888e-16	CD8TCycling
FUBP1	4.81876e-20	0.252444	0.705	0.355	8.38079e-16	CD8TCycling
IQGAP2	5.21989e-20	0.251276	0.608	0.298	9.07844e-16	CD8TCycling
IFI16	7.52065e-20	0.383429	0.962	0.797	1.30799e-15	CD8TCycling
UQCRQ	7.84299e-20	0.388596	0.843	0.554	1.36405e-15	CD8TCycling
NDUFB9	8.09148e-20	0.375486	0.727	0.415	1.40727e-15	CD8TCycling
NDUFS7	1.23669e-19	0.312528	0.676	0.356	2.15084e-15	CD8TCycling
MRPL12	1.45076e-19	0.263085	0.435	0.198	2.52316e-15	CD8TCycling
YWHAB	2.28186e-19	0.358574	0.959	0.805	3.96861e-15	CD8TCycling
COPE	3.57141e-19	0.364483	0.832	0.524	6.2114e-15	CD8TCycling
TPR	3.64343e-19	0.394173	0.746	0.414	6.33665e-15	CD8TCycling
SNRNP200	3.76284e-19	0.250983	0.6	0.296	6.54433e-15	CD8TCycling
ENSMFAG00000033691	4.67169e-19	0.297602	0.784	0.426	8.125e-15	CD8TCycling
RBM25	4.75085e-19	0.348467	0.781	0.445	8.26267e-15	CD8TCycling
EZR	6.2264e-19	0.399733	0.886	0.649	1.08289e-14	CD8TCycling
LY6E	6.80114e-19	0.349918	0.976	0.87	1.18285e-14	CD8TCycling
RAD23A	8.25284e-19	0.251832	0.643	0.323	1.43533e-14	CD8TCycling
PSMB1	8.71464e-19	0.342512	0.827	0.518	1.51565e-14	CD8TCycling
ACTR2	1.0357e-18	0.370468	0.9	0.631	1.80129e-14	CD8TCycling
ETFB	1.1325e-18	0.313209	0.724	0.396	1.96965e-14	CD8TCycling
GNB2	1.42292e-18	0.363937	0.846	0.523	2.47475e-14	CD8TCycling
RAC1	1.66978e-18	0.321509	0.77	0.435	2.90408e-14	CD8TCycling
ENSMFAG00000041816	2.13076e-18	0.301158	0.951	0.842	3.70581e-14	CD8TCycling
ENSMFAG00000002856	2.185e-18	0.250587	0.665	0.335	3.80015e-14	CD8TCycling
PSMB8	2.24938e-18	0.356278	0.951	0.749	3.91212e-14	CD8TCycling
CSTB	2.49777e-18	0.256829	0.632	0.321	4.34412e-14	CD8TCycling
DDX46	3.75978e-18	0.304187	0.781	0.448	6.539e-14	CD8TCycling
ENSMFAG00000033843	5.97266e-18	0.350452	0.962	0.862	1.03877e-13	CD8TCycling
UBB	8.2252e-18	0.43003	0.859	0.61	1.43053e-13	CD8TCycling
DYNLRB1	9.14748e-18	0.365895	0.827	0.513	1.59093e-13	CD8TCycling
SSNA1	1.00451e-17	0.272714	0.705	0.37	1.74704e-13	CD8TCycling
SPCS3	1.91696e-17	0.352346	0.776	0.449	3.33398e-13	CD8TCycling
SLC25A3	2.5463e-17	0.378839	0.865	0.6	4.42852e-13	CD8TCycling
NDUFS5	3.43152e-17	0.351117	0.908	0.696	5.96809e-13	CD8TCycling
DDOST	3.43289e-17	0.347232	0.77	0.443	5.97049e-13	CD8TCycling
EIF4G2	4.26464e-17	0.345188	0.838	0.565	7.41707e-13	CD8TCycling
LSM6	4.41507e-17	0.311087	0.659	0.357	7.6787e-13	CD8TCycling
PSIP1	4.4302e-17	0.349692	0.746	0.448	7.705e-13	CD8TCycling
THRAP3	5.51477e-17	0.338908	0.776	0.466	9.59129e-13	CD8TCycling
EIF3A	6.48925e-17	0.332668	0.741	0.441	1.12861e-12	CD8TCycling
PGK1	6.7969e-17	0.481038	0.732	0.456	1.18212e-12	CD8TCycling
ENSMFAG00000027015	8.89433e-17	1.51557	0.1	0.027	1.5469e-12	CD8TCycling
BCL2L2-PABPN1	1.57539e-16	0.343938	0.797	0.496	2.73992e-12	CD8TCycling
ANP32A	1.61427e-16	0.254386	0.689	0.371	2.80753e-12	CD8TCycling
P4HB	4.65658e-16	0.276253	0.732	0.407	8.09873e-12	CD8TCycling
IQGAP1	7.45654e-16	0.342514	0.905	0.623	1.29684e-11	CD8TCycling
NDUFB10	8.29564e-16	0.299123	0.773	0.468	1.44278e-11	CD8TCycling
COX17	1.23651e-15	0.257068	0.738	0.422	2.15054e-11	CD8TCycling
DYNLL1	1.27812e-15	0.302771	0.73	0.443	2.22291e-11	CD8TCycling
PPIG	1.3035e-15	0.258504	0.778	0.459	2.26705e-11	CD8TCycling
LGALS3	1.38186e-15	0.32796	0.53	0.276	2.40333e-11	CD8TCycling
TUBA4A	1.88881e-15	0.287389	0.722	0.429	3.28501e-11	CD8TCycling
UBE2D2	3.47233e-15	0.293049	0.754	0.431	6.03908e-11	CD8TCycling
SEC61G	3.5484e-15	0.34182	0.873	0.593	6.17138e-11	CD8TCycling
TMBIM6	3.58693e-15	0.364451	0.795	0.499	6.23839e-11	CD8TCycling
CCT3	4.67458e-15	0.270605	0.724	0.405	8.13004e-11	CD8TCycling
GNAS	2.34284e-14	0.288739	0.981	0.879	4.07466e-10	CD8TCycling
NDUFA2	4.72462e-14	0.293891	0.781	0.485	8.21705e-10	CD8TCycling
CEP350	5.97807e-14	0.25053	0.614	0.335	1.03971e-09	CD8TCycling
PPP1CC	1.01694e-13	0.283946	0.778	0.467	1.76866e-09	CD8TCycling
TRA2B	1.3864e-13	0.286396	0.811	0.522	2.41123e-09	CD8TCycling
MSN	1.8858e-13	0.318609	0.9	0.731	3.27978e-09	CD8TCycling
SEPTIN7	7.98562e-13	0.304496	0.951	0.784	1.38886e-08	CD8TCycling
MT3	9.19896e-13	0.416559	0.595	0.348	1.59988e-08	CD8TCycling
GLIPR2	1.02056e-12	0.276668	0.727	0.448	1.77496e-08	CD8TCycling
ENSMFAG00000045023	1.53216e-12	0.448721	0.797	0.585	2.66473e-08	CD8TCycling
ELOB	2.25702e-12	0.277207	0.903	0.719	3.9254e-08	CD8TCycling
SLIRP	2.3242e-12	0.280022	0.911	0.67	4.04225e-08	CD8TCycling
ATP5MC2	3.66387e-12	0.295083	0.905	0.707	6.3722e-08	CD8TCycling
MIF	4.20737e-12	0.423088	0.924	0.746	7.31747e-08	CD8TCycling
NDUFA11	5.26913e-12	0.279581	0.857	0.586	9.16407e-08	CD8TCycling
EIF4A1	1.01745e-11	0.270815	0.708	0.432	1.76955e-07	CD8TCycling
ROMO1	1.05185e-11	0.257757	0.903	0.692	1.82937e-07	CD8TCycling
PNN	1.42031e-11	0.301307	0.789	0.502	2.4702e-07	CD8TCycling
ENSMFAG00000035478	4.19285e-11	0.27567	0.881	0.653	7.29221e-07	CD8TCycling
CDK2AP2	1.20096e-10	0.257058	0.765	0.504	2.08872e-06	CD8TCycling
ATP5F1D	3.18566e-10	0.252528	0.857	0.61	5.54051e-06	CD8TCycling
HSP90B1	5.42826e-10	0.508718	0.843	0.608	9.44083e-06	CD8TCycling
NCL	1.04252e-07	0.327569	0.908	0.731	0.00181316	CD8TCycling
ENSMFAG00000026957	1.69851e-06	1.71884	0.151	0.076	0.0295405	CD8TCycling
S100A4	0.00929088	0.253696	0.911	0.86	1	CD8TCycling
SFRP5	0	2.26216	0.672	0.003	0	CD8TNaive
LEF1	0	1.82364	0.639	0.015	0	CD8TNaive
ENSMFAG00000038302	0	0.43527	0.172	0	0	CD8TNaive
DNPH1	0	0.289723	0.107	0	0	CD8TNaive
RFLNB	3.13154e-306	2.03661	0.713	0.038	5.44638e-302	CD8TNaive
SELL	7.82287e-288	1.8862	0.672	0.036	1.36055e-283	CD8TNaive
CA6	4.42574e-278	0.83569	0.262	0.005	7.69725e-274	CD8TNaive
CST6	3.12354e-179	0.598929	0.189	0.004	5.43247e-175	CD8TNaive
RGS10	8.22319e-107	1.46554	0.557	0.065	1.43018e-102	CD8TNaive
PLAC8	3.7224e-77	1.91175	0.762	0.159	6.474e-73	CD8TNaive
RPS3A	4.68021e-73	1.1057	1	0.998	8.13982e-69	CD8TNaive
C19orf81	5.74299e-69	0.473701	0.18	0.011	9.98821e-65	CD8TNaive
RPS13	2.10901e-68	1.07892	1	0.995	3.66798e-64	CD8TNaive
RPS8	2.66906e-68	0.953598	1	0.999	4.64203e-64	CD8TNaive
ENSMFAG00000046648	8.36873e-65	0.480856	0.189	0.012	1.45549e-60	CD8TNaive
RPL30	3.17626e-64	0.915186	1	0.997	5.52416e-60	CD8TNaive
RPL18	3.65243e-63	0.804514	1	0.997	6.35231e-59	CD8TNaive
RPS5	1.00972e-61	0.866065	1	0.996	1.75611e-57	CD8TNaive
ENSMFAG00000034368	1.47531e-61	0.84908	1	0.996	2.56585e-57	CD8TNaive
PECAM1	1.59424e-61	1.0676	0.582	0.106	2.7727e-57	CD8TNaive
RPL9	3.04614e-61	0.914317	1	0.994	5.29785e-57	CD8TNaive
RPS15A	1.63679e-60	0.862111	1	0.995	2.8467e-56	CD8TNaive
RPL10A	4.42609e-60	0.913597	1	0.992	7.69786e-56	CD8TNaive
RPL32	6.27282e-60	0.993193	0.992	0.992	1.09097e-55	CD8TNaive
ENSMFAG00000041709	1.72843e-58	0.863173	1	0.997	3.00608e-54	CD8TNaive
SPTBN1	1.8748e-58	0.938451	0.566	0.102	3.26066e-54	CD8TNaive
ENSMFAG00000042430	2.69773e-58	0.795663	1	0.995	4.6919e-54	CD8TNaive
RPL35A	3.54316e-58	0.826415	1	0.994	6.16226e-54	CD8TNaive
ENSMFAG00000046092	4.71534e-58	0.756233	1	0.997	8.20092e-54	CD8TNaive
ENSMFAG00000037923	1.27692e-56	0.710559	1	1	2.22083e-52	CD8TNaive
RPS14	2.03582e-56	0.789939	1	0.996	3.5407e-52	CD8TNaive
BACH2	2.25351e-56	0.591101	0.197	0.015	3.9193e-52	CD8TNaive
ENSMFAG00000002566	3.35535e-54	0.770623	1	0.996	5.83563e-50	CD8TNaive
EEF1A1	4.421e-54	0.626695	1	1	7.689e-50	CD8TNaive
RPL5	5.62657e-53	0.884327	0.992	0.986	9.78573e-49	CD8TNaive
ENSMFAG00000030186	1.16164e-52	1.04793	1	0.962	2.02032e-48	CD8TNaive
RPS16	1.28119e-52	0.736325	1	0.997	2.22825e-48	CD8TNaive
RPS25	1.33719e-52	0.740573	1	0.994	2.32565e-48	CD8TNaive
ENSMFAG00000033495	1.34249e-52	0.827227	1	0.994	2.33485e-48	CD8TNaive
RPS4X	1.97321e-52	0.735273	1	0.993	3.4318e-48	CD8TNaive
CD7	2.06621e-52	1.3232	0.869	0.281	3.59356e-48	CD8TNaive
ENSMFAG00000032199	1.13192e-51	0.593406	1	0.999	1.96863e-47	CD8TNaive
RPS21	2.01449e-51	0.684891	1	0.999	3.5036e-47	CD8TNaive
RPL27A	3.05307e-51	0.862687	1	0.995	5.3099e-47	CD8TNaive
ENSMFAG00000044377	1.19975e-50	0.806448	1	0.997	2.08661e-46	CD8TNaive
RPL23	3.57724e-50	1.04701	1	0.973	6.22153e-46	CD8TNaive
RPS7	6.88987e-50	0.649855	1	0.997	1.19829e-45	CD8TNaive
RPL37A	9.6131e-48	0.632372	1	0.998	1.67191e-43	CD8TNaive
TCF7	2.79838e-47	1.42676	0.828	0.278	4.86694e-43	CD8TNaive
RPL11	3.02743e-46	0.658533	1	0.998	5.26531e-42	CD8TNaive
RPL22	5.7574e-46	0.750951	1	0.986	1.00133e-41	CD8TNaive
PDK1	6.43946e-46	0.758979	0.369	0.057	1.11995e-41	CD8TNaive
RCAN3	7.31202e-46	0.698832	0.32	0.045	1.27171e-41	CD8TNaive
ENSMFAG00000000525	2.20245e-45	0.729993	1	0.994	3.8305e-41	CD8TNaive
RPS15	2.49629e-45	0.597962	1	0.998	4.34154e-41	CD8TNaive
RPS19	3.56683e-44	0.643304	1	0.999	6.20343e-40	CD8TNaive
RPS24	4.55378e-43	0.786405	1	0.978	7.91993e-39	CD8TNaive
RACK1	6.88679e-43	0.757203	0.992	0.986	1.19775e-38	CD8TNaive
RPL8	1.20873e-42	0.711056	1	0.995	2.10222e-38	CD8TNaive
ENSMFAG00000033062	2.65976e-42	0.618199	1	0.998	4.62586e-38	CD8TNaive
RPL7	3.57156e-42	0.950712	1	0.912	6.21166e-38	CD8TNaive
RPL10	5.80005e-41	0.524081	1	0.999	1.00874e-36	CD8TNaive
RPLP2	9.72575e-41	0.685845	1	0.99	1.6915e-36	CD8TNaive
RPSA	1.53936e-40	0.659069	1	0.996	2.67725e-36	CD8TNaive
FUOM	5.86615e-40	1.02117	0.508	0.116	1.02024e-35	CD8TNaive
RPL13	9.3571e-40	0.592276	1	0.998	1.62739e-35	CD8TNaive
ENSMFAG00000004178	1.35324e-39	0.88465	0.992	0.924	2.35356e-35	CD8TNaive
RPL23A	2.77675e-39	0.527895	1	0.998	4.82933e-35	CD8TNaive
RPS12	5.56223e-39	0.586116	1	0.999	9.67383e-35	CD8TNaive
ENSMFAG00000038803	8.2306e-39	0.701167	1	0.981	1.43147e-34	CD8TNaive
RPL28	1.08201e-38	0.671009	0.992	0.997	1.88183e-34	CD8TNaive
ENSMFAG00000036388	3.93823e-38	0.580916	1	0.997	6.84937e-34	CD8TNaive
RPS2	1.54309e-37	0.657196	1	0.993	2.68374e-33	CD8TNaive
RPL27	3.16464e-37	0.598363	1	0.991	5.50395e-33	CD8TNaive
RPS10	1.69801e-36	0.504672	1	0.996	2.95318e-32	CD8TNaive
ENSMFAG00000045720	3.48535e-36	0.801692	1	0.978	6.06173e-32	CD8TNaive
RPL7A	6.84639e-36	0.574979	1	0.994	1.19072e-31	CD8TNaive
RPL3	8.64066e-36	0.544229	1	0.996	1.50278e-31	CD8TNaive
NPM3	1.93367e-35	0.818409	0.443	0.098	3.36303e-31	CD8TNaive
RPL4	7.91645e-35	0.831309	0.992	0.939	1.37683e-30	CD8TNaive
RIPOR2	1.11813e-34	1.23262	0.934	0.503	1.94466e-30	CD8TNaive
PRDX2	4.58547e-34	0.602463	0.287	0.047	7.97505e-30	CD8TNaive
ENSMFAG00000039785	5.71463e-33	0.594515	1	0.996	9.93889e-29	CD8TNaive
PLK2	8.14546e-33	0.563049	0.139	0.013	1.41666e-28	CD8TNaive
ENSMFAG00000036866	2.32077e-32	0.6295	1	0.993	4.03628e-28	CD8TNaive
ENSMFAG00000000366	8.57177e-32	0.47265	1	0.999	1.4908e-27	CD8TNaive
BEX2	1.47563e-31	0.330838	0.107	0.008	2.56642e-27	CD8TNaive
ADD3	2.11054e-31	0.843605	0.508	0.132	3.67066e-27	CD8TNaive
ENSMFAG00000001097	7.04406e-31	0.426799	1	0.999	1.2251e-26	CD8TNaive
ENSMFAG00000043057	3.2378e-30	0.446522	1	0.997	5.63118e-26	CD8TNaive
RPL18A	5.27486e-30	0.466366	1	0.997	9.17404e-26	CD8TNaive
RPS29	9.03292e-30	0.383601	1	0.999	1.57101e-25	CD8TNaive
ACTN1	4.56367e-29	0.612442	0.295	0.056	7.93713e-25	CD8TNaive
RPL19	5.2088e-29	0.381657	1	0.999	9.05915e-25	CD8TNaive
RPLP0	1.26385e-28	0.561701	1	0.99	2.19809e-24	CD8TNaive
ENSMFAG00000007224	1.93019e-28	0.788162	1	0.902	3.35699e-24	CD8TNaive
HMGN3	3.61102e-27	0.412616	0.221	0.035	6.28029e-23	CD8TNaive
EEF1B2	1.313e-26	0.631518	1	0.944	2.28357e-22	CD8TNaive
ITGA6	1.12241e-25	0.789292	0.5	0.148	1.95209e-21	CD8TNaive
GPR155	1.52773e-25	0.370795	0.164	0.022	2.65702e-21	CD8TNaive
TPT1	2.7494e-25	0.435896	1	0.999	4.78176e-21	CD8TNaive
HPCAL1	2.77414e-25	0.639372	0.508	0.147	4.82479e-21	CD8TNaive
SLC30A7	3.45977e-25	0.721245	0.451	0.123	6.01723e-21	CD8TNaive
RPL15	9.53164e-25	0.494171	1	0.986	1.65774e-20	CD8TNaive
UBA52	1.35736e-24	0.427107	1	0.997	2.36073e-20	CD8TNaive
IL6ST	2.39201e-24	0.861027	0.41	0.111	4.16019e-20	CD8TNaive
RPS11	4.20304e-24	0.394035	1	0.999	7.30994e-20	CD8TNaive
RPS20	6.88235e-24	0.416446	1	0.997	1.19698e-19	CD8TNaive
TBXA2R	9.61745e-24	0.410803	0.189	0.03	1.67267e-19	CD8TNaive
ENSMFAG00000044075	1.76878e-23	0.450464	1	0.995	3.07626e-19	CD8TNaive
ENSMFAG00000014721	9.39832e-23	0.568272	0.992	0.961	1.63456e-18	CD8TNaive
PIK3IP1	1.5378e-22	0.648833	0.377	0.099	2.67455e-18	CD8TNaive
SUSD3	1.03408e-19	0.541496	0.352	0.095	1.79848e-15	CD8TNaive
ENSMFAG00000031969	1.22598e-19	0.466554	0.279	0.066	2.13222e-15	CD8TNaive
GLCE	1.96989e-19	0.47841	0.131	0.019	3.42604e-15	CD8TNaive
STK38	3.11635e-19	0.731463	0.475	0.165	5.41995e-15	CD8TNaive
FBL	4.10461e-19	0.687579	0.623	0.246	7.13874e-15	CD8TNaive
TMEM204	6.47732e-19	0.432762	0.172	0.031	1.12654e-14	CD8TNaive
FCMR	7.65032e-19	0.684848	0.607	0.233	1.33054e-14	CD8TNaive
ENSMFAG00000042744	1.71086e-18	0.505017	1	0.942	2.97552e-14	CD8TNaive
NOP53	2.30262e-18	0.736015	0.893	0.555	4.00471e-14	CD8TNaive
FOXP1	1.32956e-17	0.760391	0.779	0.379	2.31237e-13	CD8TNaive
RPL22L1	4.76119e-17	0.847651	0.852	0.55	8.28067e-13	CD8TNaive
RPL36	5.32006e-17	0.422185	1	0.991	9.25264e-13	CD8TNaive
NIPAL1	8.46357e-17	0.330719	0.172	0.033	1.47198e-12	CD8TNaive
CALY	1.34444e-16	0.419113	0.18	0.036	2.33824e-12	CD8TNaive
RPL31	1.68423e-16	0.653212	0.959	0.707	2.9292e-12	CD8TNaive
EIF3E	6.97116e-16	0.669751	0.951	0.67	1.21242e-11	CD8TNaive
IL7R	1.176e-15	0.625539	0.762	0.362	2.04529e-11	CD8TNaive
PRAG1	2.0968e-15	0.329669	0.156	0.03	3.64675e-11	CD8TNaive
ENSMFAG00000038283	2.15444e-15	0.62373	0.934	0.671	3.747e-11	CD8TNaive
TMEM123	2.39287e-15	0.422963	0.328	0.098	4.16168e-11	CD8TNaive
ENSMFAG00000030105	2.97633e-15	0.404337	0.197	0.045	5.17644e-11	CD8TNaive
CDC25B	4.28386e-15	0.410958	0.361	0.113	7.45049e-11	CD8TNaive
ENSMFAG00000022844	4.48949e-15	0.336449	0.238	0.06	7.80812e-11	CD8TNaive
RPS17	4.98658e-15	0.390445	1	0.987	8.67266e-11	CD8TNaive
TESPA1	5.97134e-15	0.326662	0.189	0.042	1.03853e-10	CD8TNaive
POLR1E	8.24728e-15	0.486225	0.311	0.095	1.43437e-10	CD8TNaive
EIF3K	2.49035e-14	0.482191	1	0.927	4.33122e-10	CD8TNaive
ZNF595	3.33873e-14	0.314668	0.131	0.024	5.80672e-10	CD8TNaive
RSL24D1	4.64684e-14	0.656082	0.811	0.511	8.08178e-10	CD8TNaive
GYPC	5.55407e-14	0.669536	0.852	0.532	9.65965e-10	CD8TNaive
CAPG	5.77356e-14	0.317349	0.295	0.087	1.00414e-09	CD8TNaive
KLF3	1.07614e-13	0.416114	0.418	0.15	1.87162e-09	CD8TNaive
PDZRN3	1.33529e-13	0.260306	0.107	0.017	2.32233e-09	CD8TNaive
NAP1L1	1.95079e-13	0.690279	0.82	0.527	3.39282e-09	CD8TNaive
RPS9	2.26171e-13	0.305615	1	0.997	3.93357e-09	CD8TNaive
RETREG1	3.09307e-13	0.410271	0.303	0.096	5.37947e-09	CD8TNaive
RPL26	7.17304e-13	0.365654	1	0.985	1.24754e-08	CD8TNaive
ST6GAL1	1.07115e-12	0.514273	0.451	0.18	1.86294e-08	CD8TNaive
OXR1	2.67885e-12	0.322346	0.336	0.113	4.65905e-08	CD8TNaive
OTUD5	7.78018e-12	0.598945	0.467	0.203	1.35313e-07	CD8TNaive
ENSMFAG00000029998	1.82885e-11	0.329032	0.139	0.031	3.18073e-07	CD8TNaive
TCF3	3.97796e-11	0.278347	0.27	0.087	6.91846e-07	CD8TNaive
BIRC3	4.12303e-11	0.514666	0.541	0.247	7.17078e-07	CD8TNaive
FAM184A	5.68409e-11	0.308055	0.131	0.029	9.88577e-07	CD8TNaive
MALT1	7.26614e-11	0.324091	0.27	0.09	1.26373e-06	CD8TNaive
CFP	8.56266e-11	0.370828	0.164	0.043	1.48922e-06	CD8TNaive
MAP4K2	9.5755e-11	0.38992	0.23	0.072	1.66537e-06	CD8TNaive
MRPS25	1.10382e-10	0.579238	0.721	0.396	1.91976e-06	CD8TNaive
ENSMFAG00000043355	1.13903e-10	0.381145	0.213	0.065	1.981e-06	CD8TNaive
ENSMFAG00000035190	1.35842e-10	0.356435	0.984	0.945	2.36256e-06	CD8TNaive
ZBTB18	1.53453e-10	0.277163	0.139	0.033	2.66886e-06	CD8TNaive
ADSL	1.87796e-10	0.343805	0.246	0.08	3.26615e-06	CD8TNaive
NOSIP	2.01321e-10	0.660716	0.443	0.199	3.50138e-06	CD8TNaive
BCL2	3.5318e-10	0.378539	0.295	0.106	6.14251e-06	CD8TNaive
ENSMFAG00000000594	3.96049e-10	0.445715	0.975	0.861	6.88808e-06	CD8TNaive
TIMM9	4.83152e-10	0.36455	0.262	0.091	8.40297e-06	CD8TNaive
CDKN2D	5.51737e-10	0.38377	0.254	0.087	9.5958e-06	CD8TNaive
FAM162A	5.59115e-10	0.402872	0.582	0.28	9.72412e-06	CD8TNaive
NME1-NME2	1.20374e-09	0.41851	1	0.891	2.09354e-05	CD8TNaive
PPP1R2	1.28458e-09	0.444145	0.508	0.237	2.23414e-05	CD8TNaive
RPIA	1.8928e-09	0.408795	0.393	0.17	3.29195e-05	CD8TNaive
TXK	2.03251e-09	0.2971	0.18	0.053	3.53494e-05	CD8TNaive
PABPC1	2.51625e-09	0.459878	0.926	0.709	4.37626e-05	CD8TNaive
SEPTIN6	2.62741e-09	0.446688	0.713	0.384	4.56959e-05	CD8TNaive
NUCB2	2.8495e-09	0.535743	0.541	0.273	4.95584e-05	CD8TNaive
TNFRSF25	2.98209e-09	0.39941	0.295	0.113	5.18645e-05	CD8TNaive
RASGRP2	4.19434e-09	0.366898	0.451	0.199	7.2948e-05	CD8TNaive
CFAP36	4.57105e-09	0.309812	0.279	0.103	7.94997e-05	CD8TNaive
CYSLTR1	5.19715e-09	0.405085	0.18	0.056	9.03888e-05	CD8TNaive
SINHCAF	5.36496e-09	0.323642	0.385	0.163	9.33074e-05	CD8TNaive
IMPDH	5.36615e-09	0.436989	0.32	0.13	9.3328e-05	CD8TNaive
ENSMFAG00000030460	5.86588e-09	0.27722	0.992	0.984	0.000102019	CD8TNaive
IFNGR2	1.05388e-08	0.251661	0.156	0.045	0.00018329	CD8TNaive
APEX1	1.97498e-08	0.384606	0.402	0.181	0.000343488	CD8TNaive
NFKB1	2.26823e-08	0.357728	0.434	0.202	0.00039449	CD8TNaive
SATB1	3.0343e-08	0.351588	0.672	0.362	0.000527726	CD8TNaive
PCMTD2	3.71334e-08	0.328955	0.262	0.101	0.000645823	CD8TNaive
EIF3H	3.75406e-08	0.45861	0.82	0.589	0.000652907	CD8TNaive
ENSMFAG00000038708	4.1547e-08	0.314326	0.27	0.106	0.000722585	CD8TNaive
ENSMFAG00000037878	4.32203e-08	0.557005	0.959	0.903	0.000751688	CD8TNaive
ENSMFAG00000008239	4.32274e-08	0.38177	0.393	0.177	0.000751811	CD8TNaive
ENSMFAG00000030534	4.6109e-08	0.363033	0.434	0.203	0.000801928	CD8TNaive
CEP19	4.64001e-08	0.320168	0.221	0.079	0.000806991	CD8TNaive
CCNG1	4.88844e-08	0.388694	0.484	0.237	0.000850197	CD8TNaive
BCL9L	5.35018e-08	0.296897	0.475	0.225	0.000930503	CD8TNaive
ENSMFAG00000040162	5.94174e-08	0.304029	0.172	0.056	0.00103339	CD8TNaive
EEF2	6.16523e-08	0.374202	0.934	0.789	0.00107226	CD8TNaive
EEA1	1.01176e-07	0.431233	0.32	0.141	0.00175966	CD8TNaive
POU2F2	1.15238e-07	0.379142	0.164	0.054	0.00200421	CD8TNaive
ENSMFAG00000039261	1.59877e-07	0.302004	0.189	0.066	0.00278059	CD8TNaive
CYTH1	1.72253e-07	0.413115	0.434	0.212	0.00299583	CD8TNaive
FCGRT	2.53508e-07	0.350033	0.303	0.133	0.00440902	CD8TNaive
SLC12A6	3.5252e-07	0.315003	0.352	0.161	0.00613103	CD8TNaive
DGKA	4.71221e-07	0.405899	0.402	0.2	0.00819547	CD8TNaive
ICAM2	5.73906e-07	0.46221	0.533	0.301	0.00998137	CD8TNaive
ENSMFAG00000045600	6.26698e-07	0.394125	0.27	0.118	0.0108995	CD8TNaive
ENSMFAG00000039145	7.59665e-07	0.31251	0.361	0.171	0.0132121	CD8TNaive
R3HDM4	8.50596e-07	0.281412	0.336	0.151	0.0147936	CD8TNaive
ENSMFAG00000034835	1.09432e-06	0.322498	0.426	0.214	0.0190325	CD8TNaive
APRT	2.46978e-06	0.408878	0.664	0.413	0.0429544	CD8TNaive
CRLF3	5.64826e-06	0.36652	0.533	0.303	0.0982345	CD8TNaive
PTGER4	7.30071e-06	0.258019	0.344	0.169	0.126974	CD8TNaive
ANP32B	1.01768e-05	0.284429	0.533	0.305	0.176995	CD8TNaive
TAB2	2.67704e-05	0.264528	0.41	0.219	0.46559	CD8TNaive
GRAP	2.8257e-05	0.298405	0.238	0.111	0.491445	CD8TNaive
ENSMFAG00000044258	2.86459e-05	0.324342	0.861	0.596	0.49821	CD8TNaive
ARHGEF7	3.29484e-05	0.306841	0.23	0.106	0.573038	CD8TNaive
AFF1	4.0319e-05	0.272848	0.311	0.155	0.701228	CD8TNaive
[truncated: 10 more rows]

## Sheet: Table.S2
Table S2. Multiple Immune-related Factors in Liver Tissues of Monkeys
	Mean ± SEM (pg/mg)			NASH/Normal		DT-109/NASH
	Normal (n=5)	NASH (n=5)	DT109 (n=5)	q value	FC	q value	FC
CCL5	1178.0 ± 105.3	4768.0 ± 1441.0	1183.0 ± 365.7	0.03	4.05	0.008	0.25
IL-7	1.4 ± 0.1	2.2 ± 0.3	1.4 ± 0.0	0.042	1.56	0.01	0.62
IL-17A	15.6 ± 0.9	23.8 ± 2.1	15.9 ± 1.0	0.012	1.53	0.011	0.67
CXCL11	7.6 ± 0.5	12.8 ± 1.1	8.0 ± 0.4	0.018	1.68	0.019	0.63
IL-21	9.5 ± 0.6	14.6 ± 1.5	10.2 ± 0.5	0.007	1.54	0.019	0.7
CD40L	663.9 ± 44.6	1166.0 ± 98.7	747.3 ± 52.7	0.006	1.76	0.021	0.64
IL-2	3.5 ± 0.1	6.9 ± 0.8	4.1 ± 0.3	0.005	1.95	0.022	0.59
IL-12 p70	19.2 ± 2.1	30.8 ± 3.3	19.2 ± 1.3	0.019	1.61	0.025	0.62
IFN-gamma	11.7 ± 0.7	20.0 ± 2.2	12.9 ± 0.5	0.004	1.71	0.027	0.65
BDNF	73.6 ± 5.3	148.7 ± 12.3	100.6 ± 17.4	0.012	2.02	0.03	0.68
TGF-alpha	7.1 ± 0.2	11.9 ± 1.6	7.5 ± 0.4	0.013	1.67	0.032	0.63
IL-5	5.2 ± 0.4	7.7 ± 0.8	5.2 ± 0.1	0.032	1.49	0.032	0.68
PD-L1	289.5 ± 26.3	1254.0 ± 350.1	445.1 ± 38.3	0.001	4.33	0.035	0.35
IL-8	570.7 ± 73.2	1754.0 ± 333.7	752.7 ± 115.4	0.006	3.07	0.036	0.43
IFN-beta	55.5 ± 8.6	84.5 ± 11.8	55.5 ± 5.8	0.046	1.52	0.044	0.66
TNF-alpha	20.1 ± 0.8	30.4 ± 3.9	20.1 ± 1.5	0.021	1.52	0.049	0.66
GM-CSF	46.3 ± 5.1	86.9 ± 11.1	57.7 ± 6.0	0.009	1.88	0.055	0.66
IL-13	177.6 ± 20.4	349.1 ± 22.6	298.0 ± 24.5	0.002	1.97	0.135	0.85
CXCL13	102.0 ± 12.3	292.4 ± 42.5	209.8 ± 28.2	0.003	2.87	0.152	0.72
IL-4	3.5 ± 0.5	8.0 ± 1.1	5.2 ± 0.8	0.008	2.29	0.072	0.66
G-CSF	55.0 ± 5.4	130.6 ± 18.7	109.3 ± 8.0	0.008	2.38	0.326	0.84
CCL2	41.5 ± 4.1	414.8 ± 209.5	55.7 ± 4.8	0.061	10	0.058	0.13
IL-10	349.6 ± 29.3	414.9 ± 48.6	289.3 ± 27.5	0.24	1.19	0.065	0.7
IL-1 beta	14.3 ± 0.9	93.8 ± 49.3	15.1 ± 1.9	0.072	6.56	0.075	0.16
IL-15	198.0 ± 16.1	199.0 ± 34.1	131.7 ± 22.8	0.978	1.01	0.086	0.66
FGF2	5059.0 ± 333.3	9230.0 ± 2106.0	6016.0 ± 526.8	0.081	1.82	0.103	0.65
Granzyme B	198.5 ± 28.7	375.1 ± 168.8	181.0 ± 22.0	0.234	1.89	0.193	0.48
CCL20	8.7 ± 1.7	46.3 ± 35.8	6.0 ± 0.9	0.223	5.33	0.194	0.13
IL-6	15.0 ± 4.7	311.4 ± 265.5	22.3 ± 3.1	0.197	20.8	0.207	0.07
CCL11	272.9 ± 28.9	307.2 ± 34.7	234.7 ± 40.6	0.527	1.13	0.355	0.76
CXCL10	538.7 ± 139.7	361.7 ± 66.9	264.5 ± 79.6	0.498	0.67	0.532	0.73
PDGF-BB	58.0 ± 10.5	56.5 ± 7.6	48.4 ± 11.5	0.922	0.98	0.576	0.86
IFN-alpha	95.1 ± 16.3	157.3 ± 18.7	153.0 ± 17.0	0.071	1.65	0.874	0.97
VEGF	338.8 ± 38.8	517.6 ± 111.7	491.4 ± 165.3	0.635	1.53	0.921	0.95
CXCL2	648.7 ± 286.7	693.1 ± 181.9	458.3 ± 121.1	0.927	1.07	0.925	0.66

## Sheet: Table.S3
Table S3. Cell Type Abundance in Monkey Liver Single-Cell Sequencing Across Normal, MASH, and DT-109 Groups
Celltype	Normal_1	Normal_2	Normal_3	MASH_1	MASH_2	MASH_3	DT-109_1	DT-109_2	DT-109_3
Tcell	3300	3922	4196	5378	3260	4579	3412	1759	4042
pDC	29	25	59	100	29	15	27	7	35
Bcell	226	290	400	158	474	111	114	152	143
Plasma	105	199	186	66	13	59	15	60	10
Neutrophil	614	106	61	141	109	53	809	75	290
Monocytic	549	1156	1194	319	448	373	275	204	369
Endothelial	233	504	332	34	30	46	97	58	40
HSC	45	259	232	19	4	13	43	29	14
Cholangiocyte	18	115	108	4	5	30	12	12	11
Hepatocyte	80	18	7	10	9	344	10	107	69
Total	5199	6594	6775	6229	4381	5623	4814	2463	5023

## Sheet: Table.S4
Table S4: Characteristics of the Participants with or without MASH. Related to Figure 2I.
Characteristic	Healthy	MASH	P Value
	(n=44)	(n=67)
Gender	male, n=12; female, n=32	male, n=28; female, n=39	0.158
Age, years	30 (25-39)	28 (23-32)	0.056
BMI	34.2 (31.8-38.5)	41.8 (35.9-47.2)	<0.001
ALT	22.7 (17.0-30.8)	63.0 (40.0-95.0)	<0.001
AST	20.0 (16.0-22.8)	35.0 (25.0-55.0)	<0.001
Fast glucose	5.15 (4.9-5.6)	5.94 (5.1-7.4)	0.059
Continuous variables are expressed as median (interquartile range 25–75%) and were compared with t-test or Mann-Whitney U test depending on normality tests. Categorical variables are expressed as numbers (percentages) and were compared by X2 test.

## Sheet: Table.S5
Table S5: Characteristics of the Participants with or without MASH. Related to Figure 6B-I.
Characteristic	Healthy	MASH	P Value
	(n=6, female)	(6, female)
Age, years	48(38.75-53)	36(26-50)	0.174
BMI	22.15(20.88-25.85)	33.95(23.67-43.03)	0.0649
ALT	17.50(13.75-26.75)	38.00(24.25-116.3)	0.0152
AST	16.50(15.50-21.00)	25.50(17.50-62.00)	0.1385
Fast glucose	5.100(4.125-5.875)	5.250(4.125-6.400)	0.7494
Continuous variables are expressed as median (interquartile range 25–75%) and were compared with t-test or Mann-Whitney U test depending on normality tests.
