# Supplementary material for: Metabolic dysfunction–associated steatohepatitis exacerbated by Clostridium perfringens–derived ammonia is attenuated by tripeptide DT-109
Source: J Clin Invest. 2026 May 12;136(13):e200522. doi: 10.1172/JCI200522 (PMC13318118; doi:10.1172/JCI200522)
Supplement: Supporting data values [file jci-136-200522-s205.xlsx]

## Sheet: Fig1
Fig1 A	GSEA pathway	NES(MASH_Normal)	NES(DT109_MASH)	NES(DT109_Normal)	Fig1 B	Type	Normal	MASH	DT-109		Fig1 D	Positive areas ratio of CD45(%)				Fig1 F	Cluster	Celltype	Cell numbers		Fig1 G								Fig1 H
	Natural killer cell mediated cytotoxicity	2.19355	-1.91355	n.s		Dendritic Cell	6.53333	4.43333	1.56667			Normal	MASH	DT-109			0	CD8Tem	3568		MASH vs Normal				DT-109 vs MASH				PathwayTerm	Enrichment	(-log10 P)	Cell tye (compared groups)
	Cell cycle	2.16409	-1.63356	n.s		B Cell	27.3333	5.36667	26.4333			0.29	1.11	0.66			1	CD8Tem	3194		Gene	avg_log2FC	p_val_adj		Gene	avg_log2FC	p_val_adj		Graft-versus-host disease	6.53015	8.23563	Cycling(NASH/Normal)
	Fc gamma R mediated phagocytosis	2.07784	-1.79318	n.s		Monocyte	7.5	8.06667	10.7667			0.31	2.9	1.49			2	MAIT	2996		TSC22D3	0.858449	9.06e-300		ALB	1.13111	1.7e-303		Human T-cell leukemia virus 1 infection	3.04492	8.23475	Cycling(NASH/Normal)
	Proteasome	1.95125	-1.81578	n.s		Macrophage	3.63333	13.3333	9.5			0.28	4.67	2.1			3	MAIT	2674		KLF6	1.0855	6.06e-299		IFI27L2	-0.68414	2.7e-302		Natural killer cell mediated cytotoxicity	3.86019	8.21263	Cycling(NASH/Normal)
	Leukocyte transendothelial migration	1.92911	-1.95511	n.s		Natural Killer Cell	6.13333	10.2	8.96667			0.19	2.81	1.17			4	CD8IEL	2647		PFN1	0.575627	3.06e-301		PFN1	-1.07524	3.7e-301		Human cytomegalovirus infection	2.88033	7.62438	Cycling(NASH/Normal)
	T cell receptor signaling pathway	1.9268	-1.87891	n.s		Neutrophil	23.8333	6.43333	16.9333			0.42	4.18	1.6			5	CD8Tem	2544		CCL5	1.07076	1.06e-302		CCL5	-1.16342	4.7e-300		Antigen processing and presentation	4.4444	7.35553	Cycling(NASH/Normal)
	Fc epsilon RI signaling pathway	1.85617	-1.52647	n.s		CD4+ T Cell	7.26667	8.56667	0			0.34	8.06	3.63			6	CD8Temra	2325		TPT1	-0.286594	3.0595e-295		TYROBP	-1.53019	5.7e-299		Th17 cell differentiation	3.89375	6.7371	Cycling(NASH/Normal)
	Cell adhesion molecules CAMS	1.84847	-1.9997	n.s		CD8+ T Cell	1.2	27.5	11.8333				1.18	1.91			7	CD8Tem	1456		KLRC1	-0.970801	2.8187e-266		FOSB	-0.901071	1.7014e-298		Allograft rejection	5.78672	6.09732	Cycling(NASH/Normal)
	DNA replication	1.83163	-1.67817	n.s		Natural Killer T Cell	14.4	1.83333	3.73333				6.35	3.21			8	CD8IEL	738		RPL10	-0.263326	2.7527e-257		PDCD1	0.938508	5.437e-259		Inflammatory bowel disease	4.87585	6.06399	Cycling(NASH/Normal)
	Chemokine signaling pathway	1.77944	-1.73154	n.s		Gamma-Delta T Cell	2.13333	14.3	10.2667				4.97	1.54			9	CD8TCycling	370		NFKBIA	-1.038	1.6732e-254		TMSB10	-0.423948	3.1992e-226		Human immunodeficiency virus 1 infection	2.64885	5.99511	Cycling(NASH/Normal)
	B cell receptor signaling pathway	1.7419	-1.73436	n.s		Naive CD4+ T Cell	0.1	0.266667	0				2.02	0.94			10	CD8TNaive	122		NKG7	0.560348	4.8225e-236		CSF1	0.770916	2.9306e-218		Th1 and Th2 cell differentiation	4.11078	5.81666	Cycling(NASH/Normal)
	Regulation of actin cytoskeleton	1.72639	-1.80567	n.s		Type 1 Regulatory T Cell	0.3	0.7	0												ORAI1	0.758272	9.8884e-220		NKG7	-0.497645	4.7171e-197		Autoimmune thyroid disease	5.2977	5.66969	Cycling(NASH/Normal)
	Chronic myeloid leukemia	1.71151	-1.60792	n.s		Natural Regulatory T Cell	0.233333	0.566667	0		Fig1 E	Positive areas ratio of CD3 (%)									ALB	-1.42151	2.6706e-219		CXCR4	-0.611058	1.4449e-171		Epstein-Barr virus infection	2.5966	5.45851	Cycling(NASH/Normal)
	Mismatch repair	1.70719	-1.70464	n.s		Induced Regulatory T Cell	0.333333	0.433333	0			Normal	MASH	DT-109							TYROBP	1.08604	3.8186e-209		IFI27	-0.846567	2.2239e-160		Type I diabetes mellitus	4.70171	5.10885	Cycling(NASH/Normal)
	Homologous recombination	1.69017	-1.5389	n.s		T Helper 1 Cell	0.566667	0.433333	0			0.12	0.28	0.06							HSPA8	0.499528	1.3642e-201		FOS	-0.509176	9.5929e-155		Primary immunodeficiency	5.40426	4.89594	Cycling(NASH/Normal)
	SNARE interactions in vesicular transport	1.66044	-1.56786	n.s		T Helper 2 Cell	0.333333	0.4	0			0.17	0.55	0.12							GADD45B	-1.13747	8.0258e-199		CD74	-0.790855	5.7756e-154		Cell adhesion molecules	2.90512	4.53326	Cycling(NASH/Normal)
	Toll like receptor signaling pathway	1.63729	-1.83252	n.s		T Helper 17 Cell	0.933333	0.0333333	0			0.17	0.11	0.03							CD74	0.754258	4.124e-187		ITGA1	0.609152	9.9894e-152		Kaposi sarcoma-associated herpesvirus infection	2.38992	4.47218	Cycling(NASH/Normal)
	Apoptosis	1.61655	-1.52257	n.s		Follicular Helper T Cell	0.533333	0.733333	0			0.2	0.55	0.15							FOSB	0.588903	6.3768e-186		SLAMF1	0.541096	1.4274e-151		Chronic myeloid leukemia	3.27482	4.03576	Cycling(NASH/Normal)
	Intestinal immune network for IgA production	1.57581	-1.59004	n.s		Naive CD8+ T Cell	0.0333333	0.566667	0.533333			0.03	0.33	0.16							CD3E	0.570031	5.2664e-184		JAML	0.539941	2.1083e-146		Phagosome	2.47458	3.92382	Cycling(NASH/Normal)
	NOD like receptor signaling pathway	1.54504	-1.57961	n.s		Cytotoxic T Cell	0.166667	2.66667	1.56667			0.15	0.28	0.09							CD7	-0.9433	2.3444e-183		KCTD15	-0.52985	2.1471e-144		T cell receptor signaling pathway	2.93857	3.74913	Cycling(NASH/Normal)
	Cytokine cytokine receptor interaction	1.52481	-1.74859	n.s		Exhausted T Cell	0.0333333	2.13333	1.23333				0.26	0.12							GNLY	0.706375	2.2763e-163		UGCG	0.453723	7.0251e-111		Viral carcinogenesis	2.18278	3.69188	Cycling(NASH/Normal)
	Nucleotide excision repair	1.50901	-1.67183	n.s		Mucosal-Associated Invariant T Cell	0.1	3.6	1.86667				0.11	0.08							NSUN6	-0.598884	8.0982e-160		CXCR6	0.534549	7.5312e-111		MAPK signaling pathway	2.03355	3.66575	Cycling(NASH/Normal)
	Antigen processing and presentation	2.22197	-1.81006	1.14013		Central Memory T Cell	0.166667	0.533333	0.0666667				0.37	0.14							TESC	0.61934	7.8564e-156		CD96	0.4791	4.1945e-104		Hepatitis B	2.36564	3.50293	Cycling(NASH/Normal)
	Primary immunodeficiency	2.19537	-2.06841	0.9748		Effector Memory T Cell	0.0666667	0.3	0.166667				0.68	0.26							PSMB8	0.468403	4.1047e-141		TSC22D3	-0.457939	5.9146e-103		Cellular senescence	2.30154	3.48913	Cycling(NASH/Normal)
	Allograft rejection	1.88546	-1.85514	0.690129																	CPE	-0.505343	1.122e-140		CD226	0.493133	4.05657e-99		Acute myeloid leukemia	3.21484	3.46234	Cycling(NASH/Normal)
	Autoimmune thyroid disease	1.8603	-1.54242	0.655658																	CD69	-0.787285	1.6713e-140		CST7	-0.341906	1.33282e-94		Hematopoietic cell lineage	3.01838	3.43452	Cycling(NASH/Normal)
	Type I diabetes mellitus	1.85925	-1.77252	0.686677																	KLRD1	0.63638	2.0853e-139		MGARP	0.359273	6.0368e-82		Chagas disease	2.84952	3.39788	Cycling(NASH/Normal)
	Hematopoietic cell lineage	1.79963	-1.67245	0.51578																	KLRB1	-0.695181	5.1067e-138		LAG3	0.369771	9.0401e-81		Viral myocarditis	2.95276	3.34177	Cycling(NASH/Normal)
	Lysine degradation	-1.54439	1.54328	n.s																	FLNA	0.796121	7.8506e-135		KLRG1	-0.467451	1.33187e-78		Colorectal cancer	2.79507	3.31264	Cycling(NASH/Normal)
	Metabolism of xenobiotics by cytochrome P450	-1.66838	1.81071	n.s																	IL18RAP	-0.529682	1.2645e-134		CEP112	0.30828	5.17188e-77		Measles	2.46695	3.26317	Cycling(NASH/Normal)
	Fatty acid metabolism	-1.71322	2.69957	n.s																	MFHAS1	-0.669771	5.6766e-134		GIMAP7	0.324428	3.63176e-75		Viral protein interaction with cytokine and cytokine receptor	3.05802	3.26293	Cycling(NASH/Normal)
	Drug metabolism other enzymes	-1.73293	1.60908	n.s																	IFI27L2	0.413759	2.88e-130		HSP90AB1	-0.29	6.13314e-72		Regulation of actin cytoskeleton	2.15816	3.12064	Cycling(NASH/Normal)
	Primary bile acid biosynthesis	-1.90803	1.97845	n.s																	CD8A	0.43887	1.3927e-125		CAPG	-0.597908	1.56925e-71		Yersinia infection	2.31232	3.08999	Cycling(NASH/Normal)
	Butanoate metabolism	-1.9233	2.50792	n.s																	SRSF5	-0.486551	6.111e-123		PIK3IP1	0.308823	3.40719e-71		Chemokine signaling pathway	2.23052	3.04274	Cycling(NASH/Normal)
	Steroid hormone biosynthesis	-1.99604	1.84584	n.s																	LY6E	0.424223	2.2058e-120		LY6E	-0.330016	3.62303e-71		Pancreatic cancer	2.84952	2.98884	Cycling(NASH/Normal)
	Valine leucine and isoleucine degradation	-2.05608	2.17463	n.s																	DDIT4	-0.617161	5.663e-117		FLNA	-0.587511	3.40122e-69		Apoptosis	2.29681	2.91572	Cycling(NASH/Normal)
	Retinol metabolism	-2.11349	2.29315	n.s																	EMP3	0.463069	3.0585e-112		HLA-DRA	-0.593294	6.3432e-68		Influenza A	2.08965	2.82685	Cycling(NASH/Normal)
	Drug metabolism cytochrome P450	-2.12473	2.04795	n.s																	RPL22L1	-0.552165	5.427e-112		LTB	0.303635	1.06155e-66		Osteoclast differentiation	2.23891	2.79538	Cycling(NASH/Normal)
	Glycine serine and threonine metabolism	-2.15796	2.16162	n.s																	TRAC	0.371268	5.2702e-109		CD3E	-0.337764	2.06929e-64		FoxO signaling pathway	2.30961	2.51542	Cycling(NASH/Normal)
	Tryptophan metabolism	-2.19519	2.35819	n.s																	FOS	0.397342	1.2805e-108		EOMES	-0.498261	2.69416e-63		Prolactin signaling pathway	2.77387	2.4917	Cycling(NASH/Normal)
																					IL7R	-0.649261	2.2402e-107		NCR3	0.353545	1.21145e-62		Coronavirus disease - COVID-19	1.74857	2.47902	Cycling(NASH/Normal)
																					ZFP36	-0.557392	3.1907e-105		ORAI1	-0.416237	6.62709e-62		Non-small cell lung cancer	2.74954	2.46394	Cycling(NASH/Normal)
																					TXNIP	-0.501002	1.11905e-100		HPCAL1	0.291164	1.89279e-60		Intestinal immune network for IgA production	3.53892	2.46352	Cycling(NASH/Normal)
																					SATB1	-0.519668	5.88016e-96		STARD3NL	0.390308	4.77388e-60		Leishmaniasis	2.59242	2.45934	Cycling(NASH/Normal)
																					CST7	0.318345	3.1375e-95		HLA-DPA1	-0.491614	7.05721e-58		Rheumatoid arthritis	2.59242	2.45934	Cycling(NASH/Normal)
																					COL5A3	-0.454393	8.36886e-95		GNLY	-0.515482	1.62001e-57		Pathways in cancer	1.53573	2.33925	Cycling(NASH/Normal)
																					RGCC	0.489233	5.03808e-94		PLAAT3	0.259956	5.06712e-57		Toxoplasmosis	2.27643	2.31953	Cycling(NASH/Normal)
																					RBP4	-0.366465	1.54256e-93		SLA	0.33811	1.62896e-56		TNF signaling pathway	2.14062	2.22259	Cycling(NASH/Normal)
																					C12orf57	0.456875	7.1698e-92		CCR5	0.332132	4.4456e-56		Proteoglycans in cancer	1.80835	2.19763	Cycling(NASH/Normal)
																					ZBTB16	-0.482564	4.06733e-91		LYAR	-0.458035	6.44864e-53		Thyroid cancer	3.48275	2.14473	Cycling(NASH/Normal)
																					DPP4	-0.50699	3.61054e-90		PLEK	-0.442994	8.34769e-53		Endometrial cancer	2.7862	2.10317	Cycling(NASH/Normal)
																					JAML	-0.438395	2.38355e-88		NFKBIZ	0.382681	1.42765e-52		PD-L1 expression and PD-1 checkpoint pathway in cancer	2.42982	2.08728	Cycling(NASH/Normal)
																					CCR6	-0.471296	1.35624e-85		ISG15	-0.419231	2.30274e-52		Lipid and atherosclerosis	1.76	2.06867	Cycling(NASH/Normal)
																					VOPP1	0.452697	1.29837e-84		PARP8	0.303334	1.493e-51		Transcriptional misregulation in cancer	1.78602	2.05998	Cycling(NASH/Normal)
																					BTG2	-0.547073	1.92899e-83		TRIB2	0.280481	4.06388e-50		Natural killer cell mediated cytotoxicity	3.23175	3.70786	Cycling(DT109/NASH)
																					HSPH1	0.432112	2.24818e-82		SKIL	-0.404022	5.90181e-49		Antigen processing and presentation	3.76604	3.49171	Cycling(DT109/NASH)
																					IFI27	0.602893	6.32967e-78		KLRD1	-0.44455	5.98758e-48		T cell receptor signaling pathway	4.15008	3.8319	Navie(DT109/NASH)
																					RGS1	0.328567	9.68772e-78		FGR	-0.376808	2.78738e-47		Kaposi sarcoma-associated herpesvirus infection	2.92088	3.72455	Navie(DT109/NASH)
																					NFKBIZ	-0.586971	1.93322e-77		NCF4	0.25597	4.63379e-47		Antigen processing and presentation	7.25312	7.6116	IEL(NASH/Normal)
																					NME1-NME2	-0.275318	1.05754e-76		LBH	0.286729	4.94287e-47		Th17 cell differentiation	5.10803	5.00651	IEL(NASH/Normal)
																					MYH9	0.371347	1.74385e-75		CARD19	0.283757	2.37336e-46		Th1 and Th2 cell differentiation	5.5153	4.44765	IEL(NASH/Normal)
																					ANXA2	0.462315	1.17127e-74		DBI	-0.369294	3.11518e-46		Graft-versus-host disease	7.26862	4.32955	IEL(NASH/Normal)
																					HLA-DPA1	0.45005	3.57208e-73		SHISA5	-0.317915	4.67449e-46		T cell receptor signaling pathway	4.67269	4.26399	IEL(NASH/Normal)
																					CAPG	0.588014	6.72066e-73		S100A10	-0.31861	1.2962e-45		Human T-cell leukemia virus 1 infection	3.20413	4.18345	IEL(NASH/Normal)
																					COA1	0.441201	1.27308e-72		EFHD2	-0.379567	5.1747e-42		Natural killer cell mediated cytotoxicity	4.0512	4.07392	IEL(NASH/Normal)
																					PTTG1	0.411115	9.92238e-71		TUBA1B	-0.342384	5.5871e-42		Salmonella infection	2.78836	3.72374	IEL(NASH/Normal)
																					STK17A	0.334043	5.94187e-69		ANXA2	-0.391292	8.88505e-42		Inflammatory bowel disease	5.8149	3.71099	IEL(NASH/Normal)
																					DYNLL1	0.424491	6.43363e-68		CCR6	0.275959	1.01365e-41		Lipid and atherosclerosis	2.79861	3.32966	IEL(NASH/Normal)
																					GAPDH	0.274367	1.1002e-67		SAMSN1	0.269357	1.95953e-41		Kaposi sarcoma-associated herpesvirus infection	2.8502	3.19856	IEL(NASH/Normal)
																					VIM	0.354297	1.28608e-66		KLF6	-0.300189	1.88589e-40		Toll-like receptor signaling pathway	3.90917	2.99424	IEL(NASH/Normal)
																					UGCG	-0.441126	1.74882e-66		CD9	0.264222	2.04126e-40		PD-L1 expression and PD-1 checkpoint pathway in cancer	4.0569	2.77155	IEL(NASH/Normal)
																					RUNX3	0.39187	2.43804e-66		COMMD6	0.264515	1.4741e-39		Epstein-Barr virus infection	2.65431	2.72519	IEL(NASH/Normal)
																					SEPTIN9	0.364419	2.96864e-65		COX7A1	0.259919	1.73681e-39		Measles	3.11512	2.61514	IEL(NASH/Normal)
																					CLEC2D	0.285148	6.08844e-65		RASGRP1	0.263978	1.84026e-37		Human immunodeficiency virus 1 infection	2.5272	2.54891	IEL(NASH/Normal)
																					CXCR4	0.31493	2.56001e-64		CXCR3	0.310284	1.27489e-36		Pertussis	3.6855	2.53505	IEL(NASH/Normal)
																					TNFRSF1B	0.359453	2.1497e-61		IL7R	0.377092	1.71954e-36		Antigen processing and presentation	10.7601	11.193	IEL(DT109/NASH)
																					APBB2	0.347886	3.41552e-60		MTHFD1	0.269936	3.64795e-36		Natural killer cell mediated cytotoxicity	7.10274	8.61817	IEL(DT109/NASH)
																					ENPP4	0.383715	1.25837e-59		PELO	0.267427	3.8505e-34		Graft-versus-host disease	13.3505	8.52079	IEL(DT109/NASH)
																					EGR1	-0.554831	1.06512e-56		VAMP5	-0.324112	6.24081e-34		Th1 and Th2 cell differentiation	7.879	6.29782	IEL(DT109/NASH)
																					PSMB9	0.30146	1.03262e-55		ZFP36	0.266116	1.00514e-29		Human T-cell leukemia virus 1 infection	4.39423	6.23281	IEL(DT109/NASH)
																					DUSP1	0.30882	3.17621e-55		VIM	-0.268062	1.23177e-26		Kaposi sarcoma-associated herpesvirus infection	4.22832	5.65587	IEL(DT109/NASH)
																					FYB1	0.313425	4.02433e-55		TOB1	-0.272614	5.17796e-26		Chemokine signaling pathway	4.68019	5.43234	IEL(DT109/NASH)
																					APOBEC3C	0.388929	6.16914e-55		HYI	-0.304053	1.08859e-25		Allograft rejection	10.3518	5.33964	IEL(DT109/NASH)
																					ADGRE5	0.373116	1.83423e-54		RBPJ	0.262336	8.78446e-25		Human cytomegalovirus infection	3.89691	5.22122	IEL(DT109/NASH)
																					NR1D1	-0.321116	2.98871e-54		SATB1	0.290607	1.63485e-24		Autoimmune thyroid disease	9.477	5.08072	IEL(DT109/NASH)
																					ANXA6	0.335155	7.80795e-54		TAGAP	-0.315299	7.26504e-24		Epstein-Barr virus infection	3.98146	5.0039	IEL(DT109/NASH)
																					CXCR3	0.394048	1.36666e-53		RPL22L1	-0.279705	1.60732e-23		Type I diabetes mellitus	8.41083	4.7358	IEL(DT109/NASH)
																					IL18R1	-0.333882	1.44437e-53		RUNX3	-0.288927	1.3524e-21		Viral carcinogenesis	3.74856	4.70878	IEL(DT109/NASH)
																					NCR3	-0.407951	1.78255e-53		GZMK	-0.302273	1.9058e-21		Cytosolic DNA-sensing pathway	7.82403	4.5297	IEL(DT109/NASH)
																					SERPINA1	-0.315319	1.49816e-51		ADGRE5	-0.281277	2.41935e-21		Osteoclast differentiation	4.4427	4.45345	IEL(DT109/NASH)
																					HCST	0.278255	1.51218e-51		ATF3	-0.328961	2.98289e-21		Inflammatory bowel disease	7.4763	4.4013	IEL(DT109/NASH)
																					SLC16A6	-0.347336	1.96231e-51		ITM2C	-0.281163	3.0886e-16		Viral protein interaction with cytokine and cytokine receptor	6.25196	4.39553	IEL(DT109/NASH)
																					PIK3CD	0.335984	2.32383e-51		LITAF	-0.266955	3.16224e-16		Th17 cell differentiation	5.37338	4.36205	IEL(DT109/NASH)
																					FGL2	0.435183	3.0391e-51		ZNF683	0.319059	7.16937e-16		Cell adhesion molecules	4.68897	4.28674	IEL(DT109/NASH)
																					WSB1	-0.381907	5.25971e-51		ETS2	-0.288386	7.53881e-16		Leishmaniasis	5.78188	4.15337	IEL(DT109/NASH)
																					UBB	0.308149	2.58705e-50		ANXA1	-0.259882	2.28432e-15		Rheumatoid arthritis	5.78188	4.15337	IEL(DT109/NASH)
																					CIRBP	-0.355292	6.7254e-50		HOPX	-0.298752	3.90604e-14		Hematopoietic cell lineage	5.69623	4.10753	IEL(DT109/NASH)
																					KDM6B	-0.446523	7.25483e-49		VOPP1	-0.253967	3.54388e-13		Phagosome	3.97504	4.0161	IEL(DT109/NASH)
																					ACTR3	0.308834	1.04052e-48		RGCC	-0.297179	1.32132e-12		Tuberculosis	3.78983	3.83255	IEL(DT109/NASH)
																					S100A10	0.530482	2.80831e-48		TUBB4B	-0.25353	2.99382e-12		Toll-like receptor signaling pathway	5.02608	3.72852	IEL(DT109/NASH)
																					CD226	0.367806	3.46305e-48		ISCA1	-0.251113	5.54506e-12		Human papillomavirus infection	2.87796	3.70244	IEL(DT109/NASH)
																					ZEB2	0.441994	6.87592e-48		ZEB2	-0.258844	2.5742e-10		T cell receptor signaling pathway	4.80619	3.59547	IEL(DT109/NASH)
																					CNIH4	0.334718	9.52075e-48		RGS1	0.292651	0.000141868		Intestinal immune network for IgA production	7.75192	3.34912	IEL(DT109/NASH)
																					STAT1	0.387663	2.55327e-47						B cell receptor signaling pathway	4.87585	3.24192	IEL(DT109/NASH)
																					ARHGAP9	0.353369	2.80567e-47						Asthma	9.61238	3.1204	IEL(DT109/NASH)
																					SSBP4	0.327967	5.19054e-47						Chagas disease	4.36926	2.96013	IEL(DT109/NASH)
																					HSP90AA1	0.252388	1.01822e-46						Influenza A	3.20413	2.95728	IEL(DT109/NASH)
																					ITM2C	0.321926	2.47821e-46						Human immunodeficiency virus 1 infection	2.97848	2.9476	IEL(DT109/NASH)
																					DUSP2	-0.657949	3.17021e-46						TNF signaling pathway	3.75117	2.88396	IEL(DT109/NASH)
																					PLPP2	0.279917	3.47031e-46						Epithelial cell signaling in Helicobacter pylori infection	4.54128	2.6872	IEL(DT109/NASH)
																					TSPO	-0.345399	3.93706e-46						C-type lectin receptor signaling pathway	3.84495	2.64122	IEL(DT109/NASH)
																					RBM38	0.345203	5.45739e-46						NOD-like receptor signaling pathway	3.06778	2.57914	IEL(DT109/NASH)
																					LTB	-0.290174	3.50771e-45						Apoptosis	3.31461	2.54684	IEL(DT109/NASH)
																					CHORDC1	0.313104	1.50678e-44						Primary immunodeficiency	6.62923	2.51576	IEL(DT109/NASH)
																					PPP1R10	-0.391625	5.02049e-44						Viral myocarditis	4.1793	2.50633	IEL(DT109/NASH)
																					ISG15	0.324068	8.24554e-44						Regulation of actin cytoskeleton	2.83644	2.35385	IEL(DT109/NASH)
																					HNRNPDL	-0.270533	2.4118e-43						Relaxin signaling pathway	3.39832	2.3438	IEL(DT109/NASH)
																					SAMSN1	-0.394577	2.91952e-43						Lipid and atherosclerosis	2.57016	2.26282	IEL(DT109/NASH)
																					SYNE1	0.3494	3.39019e-43						Prolactin signaling pathway	4.25327	2.19392	IEL(DT109/NASH)
																					CLIC5	0.306459	5.64102e-43						Chemical carcinogenesis - reactive oxygen species	2.62156	2.13472	IEL(DT109/NASH)
																					ITK	0.312663	9.88408e-43						Acute myeloid leukemia	4.10786	2.13115	IEL(DT109/NASH)
																					HNRNPU	0.275986	2.41909e-42						Pathways in cancer	1.93214	2.10339	IEL(DT109/NASH)
																					NLRC5	0.307186	3.75928e-42						Human T-cell leukemia virus 1 infection	4.28051	7.10767	MAIT(NASH/Normal)
																					BCL9L	0.336059	4.41614e-42						Toll-like receptor signaling pathway	6.18444	6.30107	MAIT(NASH/Normal)
																					UCP2	0.429142	1.29817e-41						Kaposi sarcoma-associated herpesvirus infection	3.93102	5.87822	MAIT(NASH/Normal)
																					SLC9A3R1	0.304793	1.35839e-41						Natural killer cell mediated cytotoxicity	5.04961	5.77762	MAIT(NASH/Normal)
																					ID2	-0.408419	3.96683e-41						TNF signaling pathway	5.00034	5.72988	MAIT(NASH/Normal)
																					ID3	-0.367684	6.44919e-41						Chagas disease	5.12023	4.60549	MAIT(NASH/Normal)
																					EZR	0.28115	1.16184e-40						T cell receptor signaling pathway	4.92822	4.46236	MAIT(NASH/Normal)
																					CSK	0.295756	1.26255e-40						Transcriptional misregulation in cancer	3.36972	4.44045	MAIT(NASH/Normal)
																					CLEC2B	0.294719	1.93614e-40						Antigen processing and presentation	5.296	4.30838	MAIT(NASH/Normal)
																					PRR5L	0.288995	2.82484e-40						Lipid and atherosclerosis	3.1625	4.1258	MAIT(NASH/Normal)
																					WASF2	0.316055	3.28774e-40						Measles	4.01559	4.04187	MAIT(NASH/Normal)
																					ITM2A	0.345235	3.31151e-40						Epstein-Barr virus infection	3.26604	4.02805	MAIT(NASH/Normal)
																					LST1	-0.295287	8.33388e-40						Cytosolic DNA-sensing pathway	6.41815	3.9798	MAIT(NASH/Normal)
																					DNAJB1	0.475706	1.38747e-39						Acute myeloid leukemia	5.39156	3.9383	MAIT(NASH/Normal)
																					TAGLN2	0.267792	2.302e-39						Viral protein interaction with cytokine and cytokine receptor	5.12856	3.78677	MAIT(NASH/Normal)
																					EFHD2	0.318712	2.44857e-39						Apoptosis	3.73865	3.76694	MAIT(NASH/Normal)
																					KLF3	0.396533	2.70865e-39						Osteoclast differentiation	3.6444	3.67015	MAIT(NASH/Normal)
																					CAP1	0.250975	5.62205e-39						PD-L1 expression and PD-1 checkpoint pathway in cancer	4.89002	3.64401	MAIT(NASH/Normal)
																					TMEM156	0.255715	1.41215e-38						NOD-like receptor signaling pathway	3.35539	3.62538	MAIT(NASH/Normal)
																					ITGB2	0.272887	2.24195e-38						Human cytomegalovirus infection	2.98357	3.61675	MAIT(NASH/Normal)
																					RGS2	-0.809021	7.82737e-38						NF-kappa B signaling pathway	4.22419	3.55687	MAIT(NASH/Normal)
																					AHNAK	0.425061	8.13291e-38						Graft-versus-host disease	6.57096	3.53537	MAIT(NASH/Normal)
																					CD83	-0.536836	1.71281e-37						Pathways in cancer	2.17931	3.40558	MAIT(NASH/Normal)
																					PSMB10	0.305713	1.84917e-37						Type I diabetes mellitus	5.91387	3.28715	MAIT(NASH/Normal)
																					SH2D2A	-0.354228	3.71213e-37						MAPK signaling pathway	2.64603	3.28392	MAIT(NASH/Normal)
																					SLAMF6	0.263507	7.243e-37						Hepatitis B	3.27308	3.27161	MAIT(NASH/Normal)
																					BTN3A2	0.294701	1.18576e-36						Chemokine signaling pathway	3.24857	3.24428	MAIT(NASH/Normal)
																					SERPINB9	0.265961	2.07862e-36						Colorectal cancer	4.01791	3.07226	MAIT(NASH/Normal)
																					PIK3R1	0.266564	2.13761e-36						Small cell lung cancer	3.99248	3.05427	MAIT(NASH/Normal)
																					EHD1	0.278837	2.49414e-36						Th1 and Th2 cell differentiation	4.52427	3.04745	MAIT(NASH/Normal)
																					ARHGEF3	0.288326	3.45434e-36						Fluid shear stress and atherosclerosis	3.0649	3.0353	MAIT(NASH/Normal)
																					FAM53B	0.311633	4.48771e-36						Th17 cell differentiation	3.91809	3.00115	MAIT(NASH/Normal)
																					ETS2	0.327376	4.63241e-36						Cellular senescence	3.03275	2.99793	MAIT(NASH/Normal)
																					TRPV2	0.285329	4.65636e-36						Coronavirus disease - COVID-19	2.44375	2.93039	MAIT(NASH/Normal)
																					EVL	0.255593	2.46629e-35						Chronic myeloid leukemia	4.11911	2.80961	MAIT(NASH/Normal)
																					CTSA	0.284491	2.97258e-35						Chemical carcinogenesis - receptor activation	2.8626	2.7961	MAIT(NASH/Normal)
																					STIP1	0.262819	5.73639e-35						AGE-RAGE signaling pathway in diabetic complications	3.56391	2.73799	MAIT(NASH/Normal)
																					DBI	0.294944	6.52897e-35						Shigellosis	2.38944	2.51455	MAIT(NASH/Normal)
																					LASP1	0.272732	9.7655e-35						Prolactin signaling pathway	4.18681	2.5097	MAIT(NASH/Normal)
																					SHISA5	0.257652	1.23256e-34						MicroRNAs in cancer	2.7379	2.44564	MAIT(NASH/Normal)
																					GRAP2	0.267526	5.22803e-34						Prion disease	2.30872	2.38759	MAIT(NASH/Normal)
																					PYCARD	0.28356	1.30797e-33						Cholinergic synapse	3.44976	2.37643	MAIT(NASH/Normal)
																					GZMB	0.314692	1.59306e-33						Influenza A	2.62839	2.32088	MAIT(NASH/Normal)
																					IDH2	0.263614	3.95899e-33						Cytokine-cytokine receptor interaction	2.61965	2.31081	MAIT(NASH/Normal)
																					IRF3	0.254967	5.95218e-33						Signaling pathways regulating pluripotency of stem cells	3.03275	2.30795	MAIT(NASH/Normal)
																					RBM4	0.272343	7.54253e-33						Pancreatic cancer	3.58416	2.18052	MAIT(NASH/Normal)
																					SMAD7	0.290863	2.02198e-32						C-type lectin receptor signaling pathway	3.15406	2.16648	MAIT(NASH/Normal)
																					AHSA1	0.254061	3.21011e-32						Rheumatoid arthritis	3.55721	2.16491	MAIT(NASH/Normal)
																					GLIPR2	0.307688	3.27923e-32						B cell receptor signaling pathway	3.42833	2.08905	MAIT(NASH/Normal)
																					ZNF683	0.338527	1.42961e-31						Viral myocarditis	3.42833	2.08905	MAIT(NASH/Normal)
																					NR3C1	0.273004	9.66282e-31						Salmonella infection	2.20564	2.08615	MAIT(NASH/Normal)
																					PDE4B	-0.345842	1.1935e-30						Allograft rejection	4.8524	2.03591	MAIT(NASH/Normal)
																					ACOT7	0.309884	4.74723e-30						Choline metabolism in cancer	3.19668	1.94769	MAIT(NASH/Normal)
																					RUNX2	-0.304061	6.03625e-30						JAK-STAT signaling pathway	2.8599	1.94463	MAIT(NASH/Normal)
																					NCOR1	0.265208	7.76942e-30						HIF-1 signaling pathway	2.81613	1.91044	MAIT(NASH/Normal)
																					GBP1	0.263593	7.80091e-30						Yersinia infection	2.5853	1.90785	MAIT(NASH/Normal)
																					BLVRB	0.25647	1.74412e-28						Autoimmune thyroid disease	4.44234	1.90416	MAIT(NASH/Normal)
																					TSPAN13	-0.270736	6.19886e-28						Graft-versus-host disease	13.2246	8.4802	MAIT(DT109/NASH)
																					BST2	0.254236	3.95594e-27						Viral protein interaction with cytokine and cytokine receptor	9.28946	8.28221	MAIT(DT109/NASH)
																					NR4A1	-0.432917	4.76192e-27						Antigen processing and presentation	8.52689	7.85693	MAIT(DT109/NASH)
																					LEPROTL1	-0.287645	3.19469e-26						Rheumatoid arthritis	7.87509	6.88036	MAIT(DT109/NASH)
																					ARAP2	0.251384	4.41627e-26						Cytokine-cytokine receptor interaction	4.74503	6.28393	MAIT(DT109/NASH)
																					GNA13	0.250143	5.22097e-26						Toll-like receptor signaling pathway	6.84567	6.26202	MAIT(DT109/NASH)
																					RAB27A	0.257051	7.17866e-26						Natural killer cell mediated cytotoxicity	5.62859	5.87633	MAIT(DT109/NASH)
																					MXD4	0.26458	8.17043e-26						Type I diabetes mellitus	9.5217	5.75486	MAIT(DT109/NASH)
																					GTF3C1	0.255087	9.45734e-26						Kaposi sarcoma-associated herpesvirus infection	4.18843	5.60292	MAIT(DT109/NASH)
																					HSBP1L1	-0.346296	4.45446e-25						Human T-cell leukemia virus 1 infection	4.08073	5.46349	MAIT(DT109/NASH)
																					CACYBP	0.269424	7.38567e-25						Chemokine signaling pathway	4.63603	5.38575	MAIT(DT109/NASH)
																					MYO1G	0.250265	8.23405e-25						Chagas disease	6.18292	5.33364	MAIT(DT109/NASH)
																					PLEC	0.272218	8.51311e-25						Allograft rejection	10.2541	5.31216	MAIT(DT109/NASH)
																					ISCA1	0.276552	9.18426e-25						Cell adhesion molecules	5.1092	5.01973	MAIT(DT109/NASH)
																					THY1	-0.274879	1.6652e-24						Cytosolic DNA-sensing pathway	7.75022	4.50301	MAIT(DT109/NASH)
																					IER2	-0.254363	4.54423e-24						Th1 and Th2 cell differentiation	6.24374	4.3913	MAIT(DT109/NASH)
																					NFKB1	-0.342914	8.53853e-24						Th17 cell differentiation	5.32269	4.32941	MAIT(DT109/NASH)
																					SLAMF1	-0.264909	9.4856e-24						PD-L1 expression and PD-1 checkpoint pathway in cancer	5.90493	4.2181	MAIT(DT109/NASH)
																					TRMU	-0.256984	1.11563e-22						Hematopoietic cell lineage	5.64249	4.07831	MAIT(DT109/NASH)
																					HSPD1	0.251287	1.00295e-21						Autoimmune thyroid disease	8.04651	4.01832	MAIT(DT109/NASH)
																					ZC3H12A	-0.321943	1.12188e-21						Human cytomegalovirus infection	3.34546	3.89691	MAIT(DT109/NASH)
																					CCNL1	-0.289254	8.65612e-21						T cell receptor signaling pathway	4.76085	3.56719	MAIT(DT109/NASH)
																					APOA2	-0.276183	1.3045e-20						TNF signaling pathway	4.18026	3.52934	MAIT(DT109/NASH)
																					HLA-DRA	0.312436	2.53635e-20						Human immunodeficiency virus 1 infection	3.2186	3.47639	MAIT(DT109/NASH)
																					IL2RB	-0.258545	3.42198e-19						Inflammatory bowel disease	6.3478	3.44997	MAIT(DT109/NASH)
																					PRMT9	-0.311597	4.29432e-19						Leishmaniasis	5.01142	3.31335	MAIT(DT109/NASH)
																					FOSL2	-0.324784	8.10007e-19						Apoptosis	3.69376	3.13825	MAIT(DT109/NASH)
																					TUBB4B	-0.331916	5.83358e-18						Epstein-Barr virus infection	3.09878	3.08712	MAIT(DT109/NASH)
																					BCL2A1	-0.636732	9.11248e-18						Osteoclast differentiation	3.60064	3.05928	MAIT(DT109/NASH)
																					ZNF331	-0.281291	1.91059e-17						Influenza A	3.1739	2.92555	MAIT(DT109/NASH)
																					CCDC59	-0.299046	2.10625e-17						Colorectal cancer	4.24534	2.88726	MAIT(DT109/NASH)
																					CERK	-0.250683	2.41585e-17						Viral carcinogenesis	2.91751	2.87441	MAIT(DT109/NASH)
																					RASGRP1	-0.250629	6.04939e-17						Hepatitis B	3.23378	2.73391	MAIT(DT109/NASH)
																					UBE2S	-0.324846	8.63422e-17						NF-kappa B signaling pathway	3.96737	2.71823	MAIT(DT109/NASH)
																					RIPOR2	0.267681	1.50959e-15						MAPK signaling pathway	2.55616	2.60707	MAIT(DT109/NASH)
																					CREM	-0.329777	1.19733e-14						Toxoplasmosis	3.72357	2.56271	MAIT(DT109/NASH)
																					STAT4	-0.255077	3.05561e-14						Primary immunodeficiency	6.56669	2.5009	MAIT(DT109/NASH)
																					PRSS57	0.332858	1.02201e-13						Pathways in cancer	2.03353	2.43221	MAIT(DT109/NASH)
																					IRF8	-0.256318	3.42196e-12						Intestinal immune network for IgA production	6.14303	2.39591	MAIT(DT109/NASH)
																					MYC	-0.282959	1.34061e-11						HIF-1 signaling pathway	3.40061	2.34519	MAIT(DT109/NASH)
																					CD160	-0.268682	1.04004e-10						Prolactin signaling pathway	4.21314	2.17675	MAIT(DT109/NASH)
																					SAT1	-0.28041	4.05463e-08						Tuberculosis	2.73024	2.0463	MAIT(DT109/NASH)
																					STMN1	-0.403916	0.000119073						Staphylococcus aureus infection	3.83939	2.01072	MAIT(DT109/NASH)
																					S100A4	0.350691	0.00017625						Antigen processing and presentation	9.85507	9.94542	Tem(NASH/Normal)
																					IFNG	-0.283061	1						Human T-cell leukemia virus 1 infection	4.5816	6.85763	Tem(NASH/Normal)
																													Primary immunodeficiency	13.0106	6.81991	Tem(NASH/Normal)
																													Natural killer cell mediated cytotoxicity	6.04065	6.6845	Tem(NASH/Normal)
																													Kaposi sarcoma-associated herpesvirus infection	4.42591	6.2699	Tem(NASH/Normal)
																													Graft-versus-host disease	10.4808	6.07763	Tem(NASH/Normal)
																													T cell receptor signaling pathway	6.48499	6.02642	Tem(NASH/Normal)
																													Human immunodeficiency virus 1 infection	3.98565	5.33628	Tem(NASH/Normal)
																													Epstein-Barr virus infection	3.90704	4.90776	Tem(NASH/Normal)
																													Prolactin signaling pathway	6.67802	4.60233	Tem(NASH/Normal)
																													Osteoclast differentiation	4.35966	4.37673	Tem(NASH/Normal)
																													PD-L1 expression and PD-1 checkpoint pathway in cancer	5.84974	4.18898	Tem(NASH/Normal)
																													Hematopoietic cell lineage	5.58975	4.04942	Tem(NASH/Normal)
																													Measles	4.367	4.02638	Tem(NASH/Normal)
																													Chemokine signaling pathway	3.88614	3.92713	Tem(NASH/Normal)
																													Human cytomegalovirus infection	3.3142	3.855	Tem(NASH/Normal)
																													Type I diabetes mellitus	7.07453	3.70725	Tem(NASH/Normal)
																													Th17 cell differentiation	4.68706	3.52089	Tem(NASH/Normal)
																													Cell adhesion molecules	4.14119	3.49875	Tem(NASH/Normal)
																													Viral protein interaction with cytokine and cytokine receptor	5.36821	3.49455	Tem(NASH/Normal)
																													Viral carcinogenesis	3.153	3.39439	Tem(NASH/Normal)
																													Allograft rejection	7.25593	3.21634	Tem(NASH/Normal)
																													B cell receptor signaling pathway	4.78471	3.19268	Tem(NASH/Normal)
																													Cellular senescence	3.29815	3.05166	Tem(NASH/Normal)
																													Autoimmune thyroid disease	6.64275	3.04051	Tem(NASH/Normal)
																													Toll-like receptor signaling pathway	4.31562	2.92852	Tem(NASH/Normal)
																													Chagas disease	4.2876	2.91207	Tem(NASH/Normal)
																													Colorectal cancer	4.20567	2.86348	Tem(NASH/Normal)
																													Coronavirus disease - COVID-19	2.53358	2.75315	Tem(NASH/Normal)
																													Th1 and Th2 cell differentiation	4.63904	2.73404	Tem(NASH/Normal)
																													Hepatitis B	3.20356	2.70559	Tem(NASH/Normal)
																													Lipid and atherosclerosis	2.77433	2.70005	Tem(NASH/Normal)
																													Pancreatic cancer	4.2876	2.5615	Tem(NASH/Normal)
																													Chronic myeloid leukemia	4.2236	2.52893	Tem(NASH/Normal)
																													FoxO signaling pathway	3.47521	2.39647	Tem(NASH/Normal)
																													Yersinia infection	3.09269	2.3633	Tem(NASH/Normal)
																													JAK-STAT signaling pathway	3.42119	2.35927	Tem(NASH/Normal)
																													Cytokine-cytokine receptor interaction	2.82041	2.33699	Tem(NASH/Normal)
																													Choline metabolism in cancer	3.82407	2.31682	Tem(NASH/Normal)
																													TNF signaling pathway	3.22093	2.21778	Tem(NASH/Normal)
																													Human papillomavirus infection	2.25933	2.17793	Tem(NASH/Normal)
																													Non-small cell lung cancer	4.13715	2.1439	Tem(NASH/Normal)
																													IL-17 signaling pathway	3.5153	2.14158	Tem(NASH/Normal)
																													Acute myeloid leukemia	4.03107	2.09729	Tem(NASH/Normal)
																													Prostate cancer	3.34889	2.0426	Tem(NASH/Normal)
																													Growth hormone synthesis, secretion and action	3.34889	2.0426	Tem(NASH/Normal)
																													Pathways in cancer	1.89602	2.02575	Tem(NASH/Normal)
																													Fluid shear stress and atherosclerosis	2.66649	1.98767	Tem(NASH/Normal)
																													Endocytosis	2.33483	1.98035	Tem(NASH/Normal)
																													Estrogen signaling pathway	2.8584	1.94634	Tem(NASH/Normal)
																													Graft-versus-host disease	11.1254	7.74747	Tem(DT109/NASH)
																													Allograft rejection	11.0912	7.00873	Tem(DT109/NASH)
																													Type I diabetes mellitus	9.01161	6.2164	Tem(DT109/NASH)
																													Rheumatoid arthritis	6.62507	6.11348	Tem(DT109/NASH)
																													Intestinal immune network for IgA production	10.3359	6.0423	Tem(DT109/NASH)
																													Natural killer cell mediated cytotoxicity	5.12976	5.85572	Tem(DT109/NASH)
																													Cell adhesion molecules	5.07971	5.80781	Tem(DT109/NASH)
																													Autoimmune thyroid disease	9.02571	5.5852	Tem(DT109/NASH)
																													Th1 and Th2 cell differentiation	6.56583	5.5657	Tem(DT109/NASH)
																													Viral protein interaction with cytokine and cytokine receptor	6.51245	5.53344	Tem(DT109/NASH)
																													Th17 cell differentiation	5.47289	5.29591	Tem(DT109/NASH)
																													Human T-cell leukemia virus 1 infection	3.66186	5.16271	Tem(DT109/NASH)
																													Leishmaniasis	5.42052	4.38792	Tem(DT109/NASH)
																													Antigen processing and presentation	5.38006	4.36227	Tem(DT109/NASH)
																													Hematopoietic cell lineage	5.34021	4.33685	Tem(DT109/NASH)
																													Viral myocarditis	5.22412	4.26193	Tem(DT109/NASH)
																													Cytokine-cytokine receptor interaction	3.45961	4.02382	Tem(DT109/NASH)
																													Chagas disease	4.1612	3.17231	Tem(DT109/NASH)
																													Osteoclast differentiation	3.36568	3.11072	Tem(DT109/NASH)
																													T cell receptor signaling pathway	4.00516	3.06344	Tem(DT109/NASH)
																													Inflammatory bowel disease	5.34021	3.05119	Tem(DT109/NASH)
																													Epstein-Barr virus infection	2.8439	2.9845	Tem(DT109/NASH)
																													Phagosome	3.0114	2.74603	Tem(DT109/NASH)
																													TNF signaling pathway	3.12598	2.38706	Tem(DT109/NASH)
																													Staphylococcus aureus infection	3.87596	2.34452	Tem(DT109/NASH)
																													PD-L1 expression and PD-1 checkpoint pathway in cancer	3.72573	2.26124	Tem(DT109/NASH)
																													Chemokine signaling pathway	2.70011	2.20922	Tem(DT109/NASH)
																													Antigen processing and presentation	6.38883	9.98439	Temra(NASH/Normal)
																													Human T-cell leukemia virus 1 infection	3.08969	6.07087	Temra(NASH/Normal)
																													Graft-versus-host disease	6.25806	5.4182	Temra(NASH/Normal)
																													Hematopoietic cell lineage	4.33892	5.04746	Temra(NASH/Normal)
																													Natural killer cell mediated cytotoxicity	3.55137	4.95291	Temra(NASH/Normal)
																													Allograft rejection	5.5456	4.05435	Temra(NASH/Normal)
																													Cell adhesion molecules	3.07713	3.72908	Temra(NASH/Normal)
																													Primary immunodeficiency	5.43804	3.55696	Temra(NASH/Normal)
																													Prion disease	2.23261	3.45945	Temra(NASH/Normal)
																													Type I diabetes mellitus	4.5058	3.41895	Temra(NASH/Normal)
																													Th17 cell differentiation	3.0785	3.04252	Temra(NASH/Normal)
																													Autoimmune thyroid disease	4.44234	3.01699	Temra(NASH/Normal)
																													Measles	2.71183	2.9812	Temra(NASH/Normal)
																													Prostate cancer	2.93277	2.87057	Temra(NASH/Normal)
																													Epstein-Barr virus infection	2.26623	2.8537	Temra(NASH/Normal)
																													Parathyroid hormone synthesis, secretion and action	2.86496	2.78891	Temra(NASH/Normal)
																													Endocytosis	2.11907	2.78803	Temra(NASH/Normal)
																													Osteoclast differentiation	2.46115	2.60422	Temra(NASH/Normal)
																													Leishmaniasis	3.04904	2.55283	Temra(NASH/Normal)
																													Salmonella infection	1.99558	2.49485	Temra(NASH/Normal)
																													Viral myocarditis	2.93857	2.44538	Temra(NASH/Normal)
																													Antigen processing and presentation	11.2629	12.2323	Temra(DT109/NASH)
																													Graft-versus-host disease	15.7212	11.0123	Temra(DT109/NASH)
																													Apoptosis	6.9119	9.54103	Temra(DT109/NASH)
																													Type I diabetes mellitus	12.97	9.19224	Temra(DT109/NASH)
																													Allograft rejection	14.5119	8.88975	Temra(DT109/NASH)
																													Human T-cell leukemia virus 1 infection	4.85111	7.62665	Temra(DT109/NASH)
																													Natural killer cell mediated cytotoxicity	6.50532	7.57494	Temra(DT109/NASH)
																													Autoimmune thyroid disease	11.957	7.28486	Temra(DT109/NASH)
																													Lipid and atherosclerosis	4.2876	6.44704	Temra(DT109/NASH)
																													Epstein-Barr virus infection	4.46519	6.32136	Temra(DT109/NASH)
																													Leishmaniasis	7.09226	5.87414	Temra(DT109/NASH)
																													Hematopoietic cell lineage	6.98719	5.81467	Temra(DT109/NASH)
																													Influenza A	4.40193	5.50337	Temra(DT109/NASH)
																													Phagosome	4.60997	5.35759	Temra(DT109/NASH)
																													Human immunodeficiency virus 1 infection	3.98565	5.33628	Temra(DT109/NASH)
																													Chagas disease	6.12514	5.29669	Temra(DT109/NASH)
																													Th17 cell differentiation	5.85883	5.12462	Temra(DT109/NASH)
																													Fluid shear stress and atherosclerosis	4.33305	5.06482	Temra(DT109/NASH)
																													Rheumatoid arthritis	6.38304	4.9585	Temra(DT109/NASH)
																													Viral myocarditis	6.15177	4.82887	Temra(DT109/NASH)
																													Measles	4.8037	4.76652	Temra(DT109/NASH)
																													Toll-like receptor signaling pathway	5.54865	4.47115	Temra(DT109/NASH)
																													Human cytomegalovirus infection	3.56913	4.46946	Temra(DT109/NASH)
																													Th1 and Th2 cell differentiation	6.18538	4.36192	Temra(DT109/NASH)
																													TNF signaling pathway	4.60132	4.21638	Temra(DT109/NASH)
																													Cell adhesion molecules	4.60132	4.21638	Temra(DT109/NASH)
																													Salmonella infection	3.07827	3.78023	Temra(DT109/NASH)
																													Coronavirus disease - COVID-19	2.92336	3.77342	Temra(DT109/NASH)
																													Tuberculosis	3.71899	3.75904	Temra(DT109/NASH)
																													Prolactin signaling pathway	5.84327	3.72159	Temra(DT109/NASH)
																													NOD-like receptor signaling pathway	3.67943	3.71848	Temra(DT109/NASH)
																													Colorectal cancer	4.80648	3.59514	Temra(DT109/NASH)
																													T cell receptor signaling pathway	4.71636	3.53924	Temra(DT109/NASH)
																													Cytosolic DNA-sensing pathway	6.58096	3.53513	Temra(DT109/NASH)
																													PD-L1 expression and PD-1 checkpoint pathway in cancer	5.11852	3.36871	Temra(DT109/NASH)
																													Hepatitis B	3.55951	3.3083	Temra(DT109/NASH)
																													Toxoplasmosis	4.21574	3.21293	Temra(DT109/NASH)
																													Estrogen signaling pathway	3.67508	3.12207	Temra(DT109/NASH)
																													Pertussis	4.64993	3.11889	Temra(DT109/NASH)
																													Asthma	9.43271	3.08962	Temra(DT109/NASH)
																													Osteoclast differentiation	3.56699	3.02994	Temra(DT109/NASH)
																													Kaposi sarcoma-associated herpesvirus infection	3.04281	3.02152	Temra(DT109/NASH)
																													Yersinia infection	3.47928	2.95377	Temra(DT109/NASH)
																													Cytokine-cytokine receptor interaction	3.13379	2.88337	Temra(DT109/NASH)
																													Viral protein interaction with cytokine and cytokine receptor	4.60132	2.71602	Temra(DT109/NASH)
																													Non-alcoholic fatty liver disease	3.09834	2.60722	Temra(DT109/NASH)
																													C-type lectin receptor signaling pathway	3.77308	2.59469	Temra(DT109/NASH)
																													Inflammatory bowel disease	5.24039	2.58106	Temra(DT109/NASH)
																													African trypanosomiasis	6.61945	2.51372	Temra(DT109/NASH)
																													B cell receptor signaling pathway	4.10118	2.46558	Temra(DT109/NASH)
																													Protein processing in endoplasmic reticulum	2.94772	2.46269	Temra(DT109/NASH)
																													Pathways in cancer	2.01452	2.38919	Temra(DT109/NASH)
																													Intestinal immune network for IgA production	6.08562	2.38135	Temra(DT109/NASH)
																													Endocrine resistance	3.90319	2.36008	Temra(DT109/NASH)
																													Pathogenic Escherichia coli infection	2.64964	2.35381	Temra(DT109/NASH)
																													Chemical carcinogenesis - receptor activation	2.8018	2.31833	Temra(DT109/NASH)
																													IL-17 signaling pathway	3.5153	2.14158	Temra(DT109/NASH)
																													Necroptosis	2.81573	2.12303	Temra(DT109/NASH)
																													MAPK signaling pathway	2.32125	2.11638	Temra(DT109/NASH)
																													Thyroid hormone synthesis	4.06582	2.11266	Temra(DT109/NASH)
																													Acute myeloid leukemia	4.03107	2.09729	Temra(DT109/NASH)
																													Herpes simplex virus 1 infection	1.9597	2.04825	Temra(DT109/NASH)
																													Prostate cancer	3.34889	2.0426	Temra(DT109/NASH)
																													p53 signaling pathway	3.86586	2.02283	Temra(DT109/NASH)
																													Staphylococcus aureus infection	3.80351	1.99412	Temra(DT109/NASH)
																													Systemic lupus erythematosus	3.2157	1.96093	Temra(DT109/NASH)
																													Amyotrophic lateral sclerosis	2.02019	1.93162	Temra(DT109/NASH)

## Sheet: Fig2
Fig2 B	Positive areas ratio of CD8 (%)
	Normal	MASH	DT-109
	0.0202943	0.383207	0.370562
	0.0023447	0.668006	0.13895
	0.0184273	0.765387	0.0567949
	0.0124544	1.2571	0.0353175
	0.00546969	0.356749	0.286906
	0.134847	2.04286	0.146797
		3.10434	0.427979
		0.884869	0.215203
		3.28374	0.527095
		2.6961	0.68264
Fig2 C	Perforin mean density
	Normal	MASH	DT-109
	0.9662	1.2769	1.1169
	1.0359	1.1782	1.0043
	0.9977	1.1562	0.9822
	1.008	1.0863	1.0383
	0.9701	1.0862	1.0691
	1.0221	1.3865	1.1158
		1.3936	1.0533
		1.0877	1.0106
		1.1384	0.9482
		1.1141	0.9877
Fig2 D	CCL5 mean density
	Normal	MASH	DT-109
	1.0149	1.0832	1.009
	1.0204	1.1654	1.0171
	0.9609	1.0761	1.0106
	0.9633	1.2755	1.0088
	1.0193	1.0512	1.01
	1.0212	1.0306	0.9996
		1.1444	0.9798
		1.0808	1.0111
		1.0995	1.0081
		1.4172	1.0282
Fig2 E	FOSB mean density
	Normal	MASH	DT-109
	1.0109	1.3476	1.0372
	1.0201	1.2855	1.27
	0.9951	1.3086	1.0324
	1.0036	1.2863	1.2571
	0.9803	1.3077	0.984
	0.99	1.3718	1.0084
		1.3169	0.9991
		1.2753	1.1366
		1.2262	0.9623
		1.2796	0.9937
Fig2 F		Normlized level
	Immune factors	Normal	MASH	DT109
	VEGF	-1.14406	0.707489	0.436568
	IFN-alpha	-1.15253	0.637588	0.51494
	CXCL13	-1.04133	0.952785	0.0885423
	IL-13	-1.10517	0.842329	0.262839
	G-CSF	-1.11059	0.829039	0.281556
	BDNF	-0.894028	1.07989	-0.185865
	IL-4	-0.918022	1.06558	-0.147558
	GM-CSF	-0.826745	1.11149	-0.284746
	FGF2	-0.782412	1.12665	-0.344235
	CXCL11	-0.651969	1.15133	-0.499365
	TGF-alpha	-0.654941	1.15105	-0.496112
	CD40L	-0.72544	1.14073	-0.415292
	IL-2	-0.72252	1.14131	-0.418787
	PD-L1	-0.721213	1.14156	-0.420347
	IL-8	-0.714287	1.14286	-0.42857
	IFN-gamma	-0.705654	1.14437	-0.438715
	IL-21	-0.70538	1.14442	-0.439035
	CCL20	-0.516845	1.15266	-0.635811
	IL-7	-0.48046	1.14955	-0.669093
	Granzyme B	-0.493978	1.15086	-0.656886
	IL-17A	-0.61622	1.15381	-0.537588
	CCL2	-0.610672	1.15405	-0.543374
	IL-5	-0.5927	1.15456	-0.561864
	IL-6	-0.599007	1.15443	-0.555419
	IL-12 p70	-0.575289	1.1547	-0.579409
	CCL5	-0.578541	1.1547	-0.576158
	IFN-beta	-0.577779	1.1547	-0.576921
	TNF-alpha	-0.583067	1.15468	-0.571615
	IL-1 beta	-0.586597	1.15465	-0.568054
	CXCL10	1.08172	-0.190979	-0.890738
	IL-10	-0.0261976	1.01284	-0.986644
	CCL11	0.0360435	0.981491	-1.01753
	CXCL2	0.390112	0.746145	-1.13626
	IL-15	0.563336	0.591252	-1.15459
	PDGF-BB	0.70766	0.436368	-1.14403
Fig2 G	CCL5 (ng/mg, total protein of liver) Monkey
	Control	MASH	DT-109
	0.9	3	2.6
	1.3	1.5	0.8
	0.9	6	1
	1.4	3.6	0.8
	1.4	9.7	0.6
Fig2 H	CCL5 in plasma (ng/mL) Monkey
	Normal	MASH	DT-109
	7.8	17.4	8.5
	8.9	22.9	10
	9.9	13	9.8
	9.2	11.4	9.1
	8.6	14.9	8
	8.6	16	7.5
		19.2	11.1
		11.4	7.8
		15.2	11.2
		12.7	9.2
Fig2 I	CCL5 (NPX) human
	Health	MASH
	0.711245	0.447165
	0.102305	0.156385
	-0.846565	-0.111505
	-0.781575	-0.105005
	0.221075	-0.416535
	0.393615	-2.01742
	0.121435	-1.31482
	-1.51792	0.337815
	-0.102305	-0.567415
	-0.530295	-0.417725
	-0.47855	-0.633465
	-0.1869	0.228085
	-0.50814	-0.197555
	1.07507	-0.047975
	-0.77236	0.142085
	0.55052	0.225255
	-0.03249	0.266735
	1.2319	0.336525
	-0.55232	-0.023465
	0.03249	0.10656
	0.07374	1.48548
	-0.30965	0.9345
	0.97516	0.58044
	0.89247	0.95485
	0.11304	1.35358
	-0.33733	0.24739
	0.451785	-1.07366
	0.577205	-0.23848
	-0.161295	0.37106
	-0.473515	1.03668
	-0.040395	0.65965
	0.419475	0.07063
	0.693605	0.6556
	0.097155	0.52711
	-0.160015	-0.38725
	-0.616785	1.04411
	0.040395	1.29942
	-0.677965	0.40761
	-0.386245	1.03283
	0.957155	-0.55606
	-0.927585	0.52023
	0.750895	1.10941
	0.406345	-0.10578
	-0.744665	0.93252
		0.98832
		-0.122645
		0.168695
		-0.518935
		0.849195
		0.780115
		0.018785
		-0.205795
		0.419585
		-0.458535
		0.532385
		0.618985
		-0.405935
		0.985715
		0.601565
		0.315815
		-0.414965
		0.260085
		-0.346775
		0.641685
		1.88721
		0.223275
		0.129215
Fig2 J	CCL5 in serum (ng/mL) human
	Health	MASH
	10.02	13.16
	9.1	3.02
	8.06	7.88
	10.44	10.32
	12.34	15
	9.6	12.42
	6.98	16.28
	7.98	9.04
	8.1	19.36
	6.26	14.26
	5.78	10.68
	10.76	9.22
	6.7	9.8
	7.96	13.96
	7.08	15.72
	5.86	16.76
	17.2	16.52
	7.68	7.42
	6.96	9.38
	5.32	9.96
		12.3
		13.28
		4.06
		16.32
		10.38

## Sheet: Fig3
Fig3 B	Chui's score
	Normal	NASH	DT109
	0	4	0
	0	1	0
	0	4	0
	0	3	0
	0	4	2
	0	4	1
		4	0
		3	1
		4	3
		3	1
Fig3 C	Positive areas ratio of AB-PAS(%)
	Normal	NASH	DT109
	47.0496	28.538	32.4317
	30.211	15.8683	35.0207
	33.1944	27.9955	31.6049
	38.5054	30.83	32.8501
	34.506	22.0947	25.4391
	39.7699	32.0128	39.3354
		25.7333	31.7231
		29.3684	30.1251
		19.9387	28.3723
		26.0628	43.2689
Fig3 D	MUC2 mean density
	Normal	NASH	DT109
	0.88994	0.651763	0.764402
	0.932932	0.707653	0.805675
	1.09974	0.701634	0.72485
	0.981943	0.77988	0.822012
	1.09802	0.743766	0.788478
	0.99742	0.706793	0.860705
		0.688736	0.844368
		0.740327	0.807395
		0.736887	0.751505
		0.680997	0.754084
Fig3 E	Occludin mean density
	Normal	NASH	DT109
	0.9506	0.8631	0.8531
	1.022	0.7687	0.9467
	1.1151	0.838	0.9051
	0.9999	0.7947	0.9726
	1.0004	0.8362	0.9926
	0.912	0.8938	0.8449
		0.8488	0.8999
		0.8397	0.8709
		0.8704	0.8652
		0.8012	0.8817
Fig3 G	Normalized TPM
	Genes	Normal1	Normal2	Normal3	MASH1	MASH2	MASH3	DT-109_1	DT-109_2	DT-109_3
	LCP1	-0.92557	-0.894684	-1.54198	1.69888	0.495356	0.85546	-0.106508	0.173157	0.245889
	RTN4RL2	-1.13904	-1.13904	-1.13904	1.77512	-0.00150232	0.863717	0.207063	0.242722	0.330002
	GM2A	-1.56951	-0.933744	-1.19331	1.34584	0.660555	0.846973	0.268564	0.148486	0.426157
	NFAM1	-1.82912	-0.939859	-0.910458	1.23696	0.769543	0.672435	0.21142	0.470732	0.318341
	PNMA3	-1.87506	-0.917449	-0.877543	0.964803	1.06641	0.67613	0.376614	0.163592	0.422511
	LOC102120967	-1.57348	-1.57348	-0.696696	0.860498	0.661428	0.732028	0.464671	0.575993	0.549039
	PKHD1	-1.329	-1.329	-1.329	0.757087	0.724272	0.772083	0.523775	0.630273	0.57951
	LOC102130668	-1.3276	-1.3276	-1.3276	0.814728	0.727361	0.757712	0.568282	0.532591	0.582126
	IGSF6	-1.3224	-1.3224	-1.3224	0.934446	0.65966	0.759179	0.527693	0.524442	0.561776
	KCNA3	-1.31811	-1.31811	-1.31811	0.90726	0.643484	0.881434	0.504687	0.482922	0.534537
	HEPACAM	-1.10709	-1.10709	-1.10709	1.57021	1.33867	0.0468948	0.0171144	0.140101	0.208269
	C7H14orf105	-1.26889	-1.26889	-1.26889	0.935999	0.801775	1.07137	0.0839248	0.655066	0.258535
	LOC102120864	-1.23491	-1.23491	-1.23491	0.746249	1.10662	1.15901	-0.0408425	0.488038	0.245653
	CD4	-0.945266	-1.39096	-1.50459	1.05494	0.754336	0.879932	0.460328	0.366497	0.324788
	WDFY4	-0.749956	-1.55368	-1.42657	1.24192	0.609937	0.844653	0.362253	0.290695	0.380752
	SIGLEC15	-1.21087	-1.21087	-1.21087	1.29808	0.98646	0.826144	-0.162608	0.342268	0.342268
	CHIT1	-1.19049	-1.19049	-1.19049	1.28622	0.934331	1.01668	-0.105218	0.0201977	0.419248
	LOC102130328	-1.27439	-1.27439	-1.27439	1.2423	0.807357	0.698893	0.190065	0.53399	0.350578
	MMP7	-1.25739	-1.25739	-1.25739	1.40045	0.590873	0.676407	0.144697	0.540959	0.418795
	LOC102117168	-1.26784	-1.26784	-1.26784	1.09601	0.86104	0.941474	0.0864256	0.35337	0.465204
	LOC102144397	-1.26287	-1.26287	-1.26287	1.18759	0.890749	0.860533	0.145695	0.384078	0.319985
	OTOF	-1.291	-1.291	-1.291	1.13308	0.640723	0.88176	0.423097	0.267619	0.526724
	TMEM266	-1.30204	-1.30204	-1.30204	1.06366	0.6416	0.865773	0.41268	0.347675	0.574728
	DCDC2	-1.28271	-1.28271	-1.28271	0.975152	0.634888	1.08308	0.137543	0.495428	0.522041
	ADGRE2	-1.28897	-1.28897	-1.28897	1.04215	0.688169	0.976909	0.231854	0.370346	0.557468
	ZMAT3	-1.69044	-1.35323	-0.184213	1.40966	0.474317	0.973117	-0.0766815	0.145662	0.301804
	DOCK10	-1.70165	-1.10345	-0.571225	1.36913	0.556534	1.07777	-0.210643	0.295433	0.2881
	P2RX4	-1.4614	-0.99121	-0.54057	1.04043	0.772341	1.67339	-0.302649	-0.0773771	-0.112968
	IGLL5	-1.54502	-0.855187	0.0736976	1.18414	0.373511	1.69293	-0.502005	-0.463373	0.0413035
	IL12RB2	-2.44477	-0.240814	0.183028	1.07533	0.329314	0.777188	0.00132363	0.0828943	0.236502
	TFCP2L1	-2.46117	-0.157228	-0.0537919	1.04138	0.553064	0.660978	0.0574659	0.0798576	0.279449
	TRIM9	-2.13129	-0.499015	0.0184941	1.25824	0.405005	1.15864	-0.0720386	-0.296961	0.158926
	MMP9	-2.17537	-0.216445	-0.173122	1.08602	0.863219	1.07861	-0.270662	-0.171125	-0.0211233
	RAB3B	-2.14424	-0.0286689	-0.756304	1.23298	0.554602	0.937512	0.32321	-0.134007	0.0149141
	SOX9	-1.84427	-0.247508	-0.707949	1.58906	0.435914	1.00544	-0.517909	0.124954	0.162263
	CD68	-1.86	-0.773784	-0.536449	1.63307	0.649779	0.745981	0.0357289	0.0263988	0.0792722
	LOC101925473	-1.84772	-0.569159	-0.792291	1.48443	0.547608	0.925197	-0.142905	0.494475	-0.0996363
	CD22	-0.494288	-0.0492865	-2.36032	1.01782	0.661194	0.725121	-0.0492865	0.151898	0.397145
	FCMR	-0.22584	0.0270687	-2.41965	1.11178	0.44437	0.747901	-0.0589282	0.303936	0.0693672
	ERV3-1	-0.152475	-0.214312	-2.40038	1.07285	0.490759	0.848692	0.03984	0.10423	0.210792
	ORAI2	-0.363573	-0.371079	-2.40949	0.917566	0.511141	0.675198	0.400585	0.332834	0.306818
	LOC102121891	0.113113	-0.40529	-2.51768	0.663842	0.546251	0.677668	0.2672	0.333163	0.321734
	SOGA1	-0.0575957	-0.394541	-2.48999	0.828626	0.507753	0.596701	0.331323	0.362109	0.315611
	PCDH10	0.214541	-0.241087	-2.20504	1.12547	0.32463	1.13941	-0.490737	0.304815	-0.172001
	C4H6orf141	0.231198	0.131353	-2.46883	0.919259	0.502444	0.806076	0.10272	0.0479538	-0.272175
	SRPX2	0.19844	-0.21252	-2.2332	1.5404	0.247443	0.651448	0.0101869	0.0558352	-0.258034
	CECR1	-1.66507	-0.267338	-1.66507	0.906301	0.624554	0.794919	0.452531	0.408969	0.410194
	AMPD3	-1.63477	-0.15571	-1.63477	1.14134	0.637732	0.776362	0.109423	0.286181	0.4742
	LILRA4	-1.6117	-0.148258	-1.6117	1.25329	0.667628	0.678702	-0.00757342	0.420039	0.359572
	C1H1orf127	-1.67831	-0.0067114	-1.67831	0.969541	0.728082	0.78517	0.392037	0.303082	0.185411
	SLAMF7	-1.66124	0.216299	-1.66124	1.10558	0.671487	0.82029	0.186026	0.139458	0.183342
	FCRL5	-0.41875	0.0620672	-2.06326	1.51879	0.194553	1.05785	-0.280368	-0.132958	0.0620672
	PRKCB	-0.551959	-0.386743	-1.91444	1.64012	0.34316	0.994973	-0.2512	0.140237	-0.0141406
	TNFSF8	-0.733369	-0.549948	-1.55197	1.89129	0.388567	0.945816	-0.351417	0.0271085	-0.066079
	DDX60	-0.35103	-0.795409	0.139091	0.572865	0.548162	2.14079	-1.14417	-0.764465	-0.345834
	FGF1	-0.593898	-0.986249	-0.723176	1.62038	0.559333	1.43346	-0.087058	-1.06036	-0.162435
	CDH11	0.064304	-1.6357	-0.224492	1.16153	1.08289	1.24043	-0.214402	-0.932692	-0.541866
	SULF2	0.447119	-1.68945	-0.412069	1.47278	0.781493	1.00411	-0.676522	-0.687582	-0.239886
	CRABP2	0.114453	-1.34694	-0.517363	1.692	0.927458	0.958524	-0.809946	-0.719823	-0.298364
	SLC38A1	-0.210543	-0.614686	-0.362884	2.21842	0.246417	0.749337	-1.21302	-0.182251	-0.63079
	LOC102136964	-0.622666	-0.631182	-0.164296	2.40041	0.35224	0.436852	-0.711566	-0.384822	-0.674974
	LY9	0.0367357	-0.997557	0.0268391	1.8719	0.498386	0.942083	-1.06143	-0.228918	-1.08804
	TREM2	-0.124227	-0.0806737	-0.551316	1.91773	0.719025	0.889508	-1.01993	-0.633705	-1.11641
	INSL6	-0.811365	-0.811365	-0.811365	1.21684	1.05499	1.4032	-0.811365	-0.811365	0.381794
	DCSTAMP	-0.813601	-0.813601	-0.813601	1.53202	0.98229	1.06952	-0.813601	-0.813601	0.484174
	SOX4	-1.07847	-0.830474	-0.688299	1.69109	0.432362	1.38508	-0.744919	-0.347332	0.180959
	RHBDF2	-1.41084	-0.617746	-0.936925	1.38973	0.953958	1.26236	-0.54979	-0.111603	0.0208661
	HS3ST2	-0.961685	-0.961685	-0.961685	1.45072	0.93849	1.12149	-0.961685	0.144623	0.191416
	SDK2	-0.654655	-1.29092	-0.458052	1.52599	0.654054	1.48085	-0.781575	-0.133409	-0.342283
	FYB	-1.15424	-1.12704	-0.691857	1.65971	0.728391	1.05927	-0.494224	0.375461	-0.355466
	KLHL38	-0.800982	-0.800982	-0.800982	1.47145	1.25688	0.979174	-0.800982	0.297404	-0.800982
	HVCN1	0.163995	-2.40577	-0.672182	0.870119	0.55161	0.64172	0.290969	0.181849	0.377686
	CLEC7A	-0.0438352	-2.41093	-0.504401	0.964852	0.570917	0.634133	0.0588987	0.395745	0.334622
	C5AR1	-0.148617	-2.45751	-0.417754	0.890142	0.556805	0.564821	0.310391	0.357523	0.344197
	NRBP2	0.0990055	-2.22223	-0.984825	0.879606	0.774529	0.72835	0.248737	0.272769	0.204059
	TRPS1	0.0175589	-2.08753	-1.07455	1.1995	0.484118	0.808308	0.186152	0.326204	0.140243
	TM4SF19	-0.167844	-2.51238	0.180133	1.04394	0.36562	0.551657	0.182557	0.21478	0.141543
	KLHL32	-0.0507981	-2.51523	-0.187912	0.932082	0.452454	0.604589	0.282613	0.258435	0.223763
	LOC102126493	0.138519	-2.51255	-0.1063	1.00904	0.517632	0.544822	0.0289388	0.171662	0.208235
	CD86	-0.779624	-2.33393	-0.0139598	0.943519	0.589191	0.595432	0.25512	0.445723	0.298524
	SLC29A3	-0.41197	-2.37812	-0.341886	0.953405	0.626364	0.727618	0.259865	0.272714	0.292015
	FGD6	-1.08355	-1.68537	-0.25462	1.41169	0.828917	1.05879	-0.000278252	-0.339848	0.0642755
	C1H1orf162	-0.686673	-1.86764	-0.0205598	1.63354	0.626831	0.886063	-0.410939	-0.156872	-0.00374465
	APOBEC3C	-0.309507	-1.86994	-0.615196	1.39183	0.57556	1.25141	-0.3763	0.137068	-0.184921
	AJUBA	0.0506139	-2.03251	-0.909578	1.21852	0.573366	1.01794	-0.155201	-0.143441	0.380282
	CD83	-0.164913	-1.96585	-0.788209	1.50642	0.792275	0.685577	-0.232388	-0.0776476	0.244733
	NCF2	-0.0844864	-1.86175	-0.976068	1.58469	0.560086	0.861349	0.00539327	-0.0844864	-0.00473352
	GPNMB	-0.113774	-2.04859	-0.805015	1.37677	0.613827	0.921473	0.0100378	-0.0767531	0.122028
	LOC102122418	-0.509318	-1.69684	-1.23336	1.5024	0.416549	0.864561	0.144187	0.327293	0.184526
	ZFYVE26	-0.314891	-1.69896	-1.36721	1.36493	0.571132	0.903242	0.0280097	0.196509	0.317245
	ENTPD1	-0.483831	-1.54451	-1.29579	1.58014	0.554984	0.891743	-0.115258	0.168391	0.24414
	SLC1A4	-0.710062	-1.47391	-1.35837	1.29299	0.607668	1.14862	0.00856	0.256029	0.22848
	TYROBP	-0.44553	-1.69056	-1.25194	1.33664	0.694885	1.02748	0.132163	0.182413	0.0144522
	ITGAM	-0.790935	-1.81802	-1.04488	1.24957	0.698953	0.780562	0.389276	0.1598	0.375673
	PARVG	-0.506924	-1.98692	-1.00352	1.12136	0.696223	0.917663	0.206363	0.219346	0.336408
	HIVEP3	-0.377907	-2.13641	-0.860749	1.15424	0.704164	0.689862	0.245045	0.193999	0.387754
	KL	0.222783	-1.58841	-1.58841	1.17566	0.10037	1.1552	-0.0500405	0.21247	0.360387
	CLDN11	0.365194	-1.66381	-1.66381	1.01891	0.242998	1.03636	0.27811	0.252138	0.133898
	GAB2	0.0756257	-1.90141	-1.35897	1.11364	0.804357	0.736648	0.2487	0.120199	0.16121
	TGFB1	0.135189	-1.76245	-1.47825	1.27933	0.654182	0.703299	0.0170655	0.345647	0.105989
	ELK3	0.00336835	-1.71918	-1.59079	1.12403	0.608606	0.82929	0.203176	0.317367	0.224124
	HAVCR2	0.00371315	-1.64105	-1.64105	1.2051	0.648334	0.731084	0.0847641	0.220588	0.388521
	ZNF704	0.0161564	-1.52495	-1.82244	1.03035	0.638149	0.782302	0.218187	0.382293	0.279948
	LSAMP	0.0971699	-1.70433	-1.70433	0.961128	0.525419	0.780234	0.41869	0.337867	0.28815
	LOC102147194	0.0642126	-1.70316	-1.70316	0.97703	0.546406	0.72182	0.347036	0.471379	0.278448
	LOC102129023	0.386142	-1.71196	-1.71196	0.692564	0.667768	0.90666	0.340199	0.0862796	0.344299
	LOC102118223	0.349145	-1.70514	-1.70514	0.95368	0.806472	0.498704	0.297319	0.113529	0.391425
	SIGLEC11	-0.456756	-1.62413	-1.60932	0.979894	0.748239	0.715826	0.327332	0.489969	0.428944
	ADARB1	-0.551692	-1.65921	-1.50588	1.0487	0.697488	0.785895	0.436119	0.392828	0.35575
	ITGAD	-0.212197	-1.66769	-1.66769	0.73073	0.819716	0.799014	0.518738	0.184077	0.495295
	SELE	-0.408321	-1.64215	-1.64215	0.772729	0.844265	0.707457	0.498341	0.473335	0.396488
	ADAMTS5	-0.30842	-1.6746	-1.6746	0.722909	0.697488	0.718199	0.479883	0.54393	0.495218
	ZNF618	-0.0822535	-1.17363	-2.10233	0.867186	0.592785	0.853045	0.325939	0.362762	0.356501
	MOB3A	-0.453804	-0.985629	-2.09326	0.927746	0.69149	0.840139	0.270929	0.380732	0.421657
	SLCO2B1	0.190189	-1.30877	-1.92472	1.28968	0.575834	0.680215	0.142022	0.12554	0.230009
	LOC102134487	-0.465068	-1.42047	-1.66952	1.24854	0.771082	0.798776	0.228508	0.199806	0.308347
	RNASE6	-0.404861	-1.17743	-1.88263	1.28635	0.662804	0.784448	0.345875	0.159959	0.225494
	CD37	-0.650216	-1.422	-1.08444	1.70837	0.832712	0.837579	-0.254701	0.0271133	0.00558278
	NRP2	-0.673076	-1.21854	-1.22165	1.81148	0.709416	0.846113	0.0920805	-0.153152	-0.192677
	LPXN	-0.213917	-0.919854	-1.36368	2.01367	0.424582	0.864053	-0.364468	-0.084251	-0.356133
	VCAN	-0.188633	-1.09549	-1.4538	1.79793	0.411027	0.983245	-0.502771	0.143759	-0.0952603
	KCNAB2	-0.532915	-0.879777	-1.08906	1.88523	0.388681	1.27996	-0.520919	-0.262811	-0.268394
	ITGAX	-0.483313	-1.27376	-0.932295	1.75964	0.718389	1.10162	-0.617662	-0.259072	-0.0135397
	LOC107126775	-0.0385509	-0.904295	-1.60104	1.54757	1.03351	0.728932	-0.143462	0.140651	-0.763306
	GNA15	-0.163561	-0.627215	-1.17043	1.95673	0.741801	0.865312	-0.909156	-0.433618	-0.259866
	CPM	-0.121446	-0.574038	-1.63405	1.9328	0.469804	0.732489	-0.140217	-0.687372	0.0220252
	C12H2orf76	1.03112	-0.947056	-1.58199	1.24986	0.689217	0.913025	-0.640928	-0.331655	-0.381595
	FGR	0.461342	-1.08265	-1.68799	1.6356	0.53649	0.589283	-0.658266	0.124155	0.0820384
	C6H5orf42	0.142318	-0.914957	-1.43321	1.90547	0.261679	1.02884	-0.380311	-0.296728	-0.3131
	BACE2	0.365693	-1.2756	-1.41663	1.62699	0.182415	1.16652	-0.182772	-0.389609	-0.0770052
	ARHGAP25	0.490352	-1.62928	-1.44167	1.35716	0.644989	0.815297	-0.298177	0.11182	-0.0504913
	PLXDC2	0.0298281	-1.69649	-1.14607	1.58408	0.466798	1.0105	-0.170121	0.0774116	-0.155944
	PTPN21	0.143974	-1.26316	-1.6529	1.34294	0.803042	1.04788	-0.0515135	-0.0547924	-0.315469
	IFIT2	0.032307	-1.1854	-1.59808	1.31024	0.73536	1.27834	-0.0315242	-0.250363	-0.29089
	RB1	0.188612	-1.3096	-1.12814	1.6005	0.438383	1.31572	-0.559341	-0.15104	-0.395092
	SPTAN1	-0.105224	-1.46204	-1.09601	1.45689	0.734764	1.26462	-0.515422	0.0664734	-0.344067
	RGS13	-1.55519	1.07319	0.94225	0.0683811	-0.362407	-1.55519	0.0218567	0.845168	0.521938
	ACHE	-0.159931	1.00166	1.86168	0.325126	0.0811697	0.0176939	-0.819444	-1.32399	-0.983963
	OAT	-0.628154	1.40422	1.51166	-1.54873	-0.321584	-0.805809	0.0102568	0.43964	-0.061504
	FPGS	-0.608508	0.457026	1.93433	-0.968858	-0.957108	-0.525771	-0.135357	1.17875	-0.374507
	TMEM256	0.00110459	1.45914	1.86123	-0.791482	-0.957663	-0.623344	-0.184637	-0.109772	-0.654577
	FDX1	0.0254507	1.3102	1.90238	-0.239761	-1.01173	-0.861916	-0.899093	-0.0585273	-0.167014
	ILVBL	0.717409	0.182597	2.1775	-1.10655	-0.905882	-0.729023	-0.352829	0.0765514	-0.0597713
	BDH2	-0.136479	0.6555	2.1339	-1.31991	-0.715824	-0.789487	-0.149174	0.313013	0.00845991
	FAM162A	2.29676	0.257539	0.245029	-0.889276	-0.776703	-0.961025	0.358444	-0.189409	-0.341358
	CD320	2.27891	0.314427	0.687467	-0.555153	-0.873104	-0.831235	-0.141374	-0.622298	-0.257643
	ACVR1C	2.31302	-0.835678	0.444903	-0.0951287	-0.692634	-1.0676	-0.304106	0.165775	0.0714485
	SMIM3	2.20385	-0.177926	0.809639	-0.379873	-1.1869	-0.569401	-0.667524	0.241476	-0.27334
	PMPCB	2.09004	-0.839514	-0.633612	-0.380583	-1.21988	-0.375921	0.171649	0.503703	0.68412
	FLYWCH2	2.39989	0.314944	-0.818104	-0.234899	-1.09027	-0.288041	0.181091	-0.184839	-0.279771
	SOCS2	1.16367	-0.30919	0.872554	-0.567468	-0.892398	-0.83521	-1.40737	1.13111	0.844306
	NDNF	1.47159	0.478518	0.009914	-1.82036	-0.664501	-0.925415	0.103394	0.478518	0.868341
	NDUFS4	2.00869	1.20752	0.322878	-0.56523	-1.06831	-0.53994	-0.530434	-0.316573	-0.518602
	TMEM222	1.31847	1.95846	-0.286504	-0.720285	-0.834918	-0.999133	-0.325255	-0.150058	0.0392321
	ETFB	1.82228	-0.233122	1.46022	-0.848131	-0.904381	-0.872597	-0.245655	-0.331942	0.153325
	FUK	1.59013	0.288844	1.63736	-0.591942	-1.20686	-0.502568	-0.722923	-0.290585	-0.201459
	RAB2A	1.80699	-0.182585	1.61734	-0.357673	-0.985908	-0.526998	-0.6897	-0.347971	-0.333494
	NDUFB5	2.08504	0.372397	1.03781	-0.422302	-1.05348	-0.625072	-0.715521	-0.427747	-0.251131
	ATP5O	1.7972	0.922601	1.11127	-0.439858	-1.06071	-0.574958	-0.653488	-0.567286	-0.534766
	GLRX5	1.37512	0.649199	1.73138	-0.690219	-1.0745	-0.717854	-0.397671	-0.40409	-0.471365
	P4HTM	1.74918	0.762986	1.18295	-0.860342	-0.814721	-1.12027	-0.382923	-0.159216	-0.357642
	NDUFB8	1.71898	0.931129	1.19179	-0.881897	-0.799777	-0.893452	-0.434911	-0.356895	-0.474964
	GRIK5	0.708535	1.22174	0.953554	-0.622112	-1.71768	-0.976636	-0.416378	0.0563669	0.792616
	FAM195A	0.852674	1.05236	1.77992	-1.14635	-0.649358	-0.923609	-0.510692	-0.0787747	-0.376176
	FAM132A	0.501931	1.30092	1.76169	-1.10088	-0.961833	-0.763649	-0.0886149	-0.40565	-0.243913
	MAOA	0.481563	1.3309	1.80761	-0.85404	-0.961314	-0.789177	-0.560279	-0.0943994	-0.360861
	LOC102143756	0.835823	1.44976	1.61138	-0.74943	-0.818104	-0.683853	-0.583082	-0.530385	-0.532115
	SSNA1	0.968663	1.52917	1.42881	-0.560365	-0.918935	-0.724689	-0.592996	-0.629976	-0.499685
	NDUFA8	1.43223	1.33391	1.15499	-0.681182	-1.09257	-0.601672	-0.542593	-0.596916	-0.406192
	NDUFA1	1.34813	1.29067	1.31171	-0.771343	-0.913657	-0.805811	-0.419108	-0.523163	-0.517423
	NDUFV1	1.17555	1.31348	1.43963	-0.800165	-0.98678	-0.715675	-0.546091	-0.373748	-0.506197
Fig3 H		NES
	GSEA	MASH.vs.Normal	DT109.vs.MASH
	Toll like receptor signaling pathway	1.5388	-1.32175
	Cytokine cytokine receptor interaction	1.68953	-1.75985
	Cell adhesion molecules	1.62177	-1.57718
	Hematopoietic cell lineage	1.55347	-1.56278
	Ribosome	-2.48844	2.22722
Fig3 I	MASH vs Normal							DT-109 vs MASH
	NAME	PROBE	RANK IN GENE LIST	RANK METRIC SCORE	RUNNING ES	CORE ENRICHMENT		NAME	PROBE	RANK IN GENE LIST	RANK METRIC SCORE	RUNNING ES	CORE ENRICHMENT
	row_0	CD80	143	4.93056	0.0215863	Yes		row_0	CD14	117	1.11976	0.0175517	No
	row_1	CD14	241	4.83244	0.0450443	Yes		row_1	MAPK10	419	0.828589	0.0191054	No
	row_2	TLR1	841	4.31949	0.0386942	Yes		row_2	AKT2	1152	0.51751	-0.00893324	No
	row_3	TIRAP	1060	4.17095	0.0517807	Yes		row_3	IL12B	1505	0.442606	-0.0182999	No
	row_4	TLR2	1286	4.06427	0.063862	Yes		row_4	TICAM1	1986	0.381412	-0.0357922	No
	row_5	IFNAR1	1535	3.9123	0.0738164	Yes		row_5	PIK3R1	2624	0.264373	-0.0641432	No
	row_6	TAB2	1555	3.90135	0.0959173	Yes		row_6	IRF3	2633	0.263586	-0.0589695	No
	row_7	TLR6	1681	3.82167	0.111894	Yes		row_7	MAPK8	2695	0.252525	-0.0568571	No
	row_8	MAPK1	1710	3.80405	0.132938	Yes		row_8	TAB1	3364	0.159236	-0.0890949	No
	row_9	TRAF6	1947	3.67425	0.142122	Yes		row_9	CXCL10	4063	0.0776558	-0.124666	No
	row_10	TOLLIP	1957	3.67037	0.163388	Yes		row_10	TLR6	4459	0.0286699	-0.14512	No
	row_11	TLR7	2390	3.45635	0.160829	Yes		row_11	MAP2K3	4600	0.0137363	-0.152294	No
	row_12	MAPK14	2597	3.36603	0.169787	Yes		row_12	MAPK9	4659	0.00756048	-0.155226	No
	row_13	PIK3CA	2718	3.3195	0.183055	Yes		row_13	TRAF6	5554	-0.0119007	-0.202645	No
	row_14	MAPK8	2748	3.30539	0.201092	Yes		row_14	CD40	5661	-0.0254106	-0.207758	No
	row_15	PIK3CD	3052	3.17653	0.203754	Yes		row_15	MAPK14	5876	-0.0490196	-0.218128	No
	row_16	RIPK1	3213	3.11337	0.213668	Yes		row_16	MAPK13	5878	-0.0491747	-0.217136	No
	row_17	PIK3R1	3231	3.10664	0.231167	Yes		row_17	MAP2K2	5972	-0.0577731	-0.220868	No
	row_18	MAP2K4	3236	3.10509	0.24935	Yes		row_18	TOLLIP	6782	-0.133527	-0.261171	No
	row_19	IFNAR2	3472	3.01044	0.254655	Yes		row_19	RIPK1	7050	-0.155513	-0.272105	No
	row_20	MYD88	3550	2.98411	0.268228	Yes		row_20	TIRAP	7217	-0.170858	-0.277326	No
	row_21	TAB1	3694	2.93043	0.277965	Yes		row_21	LBP	7336	-0.181843	-0.279755	No
	row_22	RELA	3760	2.8998	0.291679	Yes		row_22	TNF	7637	-0.204255	-0.291413	No
	row_23	NFKB1	3785	2.89277	0.307538	Yes		row_23	FADD	7737	-0.212224	-0.292183	No
	row_24	PIK3R2	3806	2.87899	0.323528	Yes		row_24	IL1B	7900	-0.225686	-0.296027	No
	row_25	TLR3	4055	2.79266	0.326849	Yes		row_25	CHUK	7928	-0.22798	-0.292623	No
	row_26	MAP2K7	4132	2.76767	0.339194	Yes		row_26	NFKBIA	8343	-0.26154	-0.309143	No
	row_27	AKT2	4580	2.60638	0.3308	Yes		row_27	CXCL9	8438	-0.268679	-0.308447	No
	row_28	IKBKB	5145	2.41169	0.315013	Yes		row_28	AKT1	8593	-0.280189	-0.310706	No
	row_29	MAPK9	5355	2.34524	0.317763	Yes		row_29	RELA	8873	-0.297511	-0.319263	No
	row_30	MAP2K3	5431	2.32166	0.327518	Yes		row_30	IFNAR1	9050	-0.310807	-0.322044	No
	row_31	MAP3K8	5484	2.30597	0.338407	Yes		row_31	MAP3K8	9529	-0.347282	-0.340155	No
	row_32	CXCL10	5686	2.24217	0.340973	Yes		row_32	IKBKG	9847	-0.37174	-0.349161	No
	row_33	TNF	5877	2.17585	0.343733	Yes		row_33	NFKB1	10022	-0.384626	-0.350268	No
	row_34	CXCL11	6142	2.10196	0.342108	Yes		row_34	IL6	10037	-0.3849	-0.342836	No
	row_35	AKT1	6202	2.08548	0.351318	Yes		row_35	IRAK1	10056	-0.386127	-0.335593	No
	row_36	CXCL9	6419	2.02186	0.351778	Yes		row_36	MAP2K7	10088	-0.38835	-0.328995	No
	row_37	IRAK4	6576	1.97342	0.355152	Yes		row_37	MAP2K6	10192	-0.398667	-0.326017	No
	row_38	MAP2K1	6961	1.87126	0.345761	Yes		row_38	IL12A	10640	-0.428807	-0.340743	No
	row_39	CCL3	7335	1.76067	0.336303	Yes		row_39	MAP2K1	10980	-0.432553	-0.349629	No
	row_40	IL6	7523	1.71523	0.336493	Yes		row_40	IFNAR2	11075	-0.439215	-0.34531	No
	row_41	PIK3R5	7596	1.69888	0.342719	Yes		row_41	TLR4	11100	-0.441109	-0.337218	No
	row_42	LBP	7631	1.69064	0.350922	Yes		row_42	TLR2	11241	-0.450317	-0.335116	No
	row_43	IL1B	7896	1.63007	0.346502	Yes		row_43	IRAK4	11351	-0.459772	-0.33116	No
	row_44	CASP8	7935	1.62064	0.354077	Yes		row_44	TAB2	12418	-0.532105	-0.376699	No
	row_45	JUN	8154	1.5747	0.351782	Yes		row_45	IRF7	12893	-0.568275	-0.389901	Yes
	row_46	NFKBIA	8166	1.57271	0.360513	Yes		row_46	MAP2K4	12938	-0.571918	-0.380097	Yes
	row_47	TLR8	8361	1.52543	0.359206	Yes		row_47	IKBKB	13269	-0.597422	-0.385001	Yes
	row_48	TICAM2	8364	1.52453	0.368132	Yes		row_48	JUN	13299	-0.600005	-0.373799	Yes
	row_49	CD86	8381	1.51934	0.37628	Yes		row_49	MAPK1	13761	-0.635734	-0.384875	Yes
	row_50	MAP3K7	8736	1.43667	0.365915	Yes		row_50	LY96	13942	-0.651093	-0.38064	Yes
	row_51	TICAM1	8783	1.42637	0.371913	Yes		row_51	CCL5	14172	-0.671645	-0.378582	Yes
	row_52	TRAF3	8880	1.39916	0.375083	Yes		row_52	SPP1	14219	-0.675776	-0.366677	Yes
	row_53	PIK3CG	8902	1.39472	0.382226	Yes		row_53	STAT1	14533	-0.702287	-0.368447	Yes
	row_54	PIK3CB	8985	1.37423	0.385995	Yes		row_54	TLR7	14595	-0.707931	-0.356659	Yes
	row_55	LY96	9242	1.31215	0.380118	Yes		row_55	MYD88	14931	-0.738102	-0.358841	Yes
	row_56	TLR4	9340	1.29057	0.382592	Yes		row_56	MAPK3	14935	-0.738476	-0.343311	Yes
	row_57	CD40	9396	1.2782	0.387232	Yes		row_57	RAC1	15054	-0.748839	-0.333693	Yes
	row_58	STAT1	9598	1.23157	0.38381	Yes		row_58	MAPK11	15262	-0.768086	-0.328412	Yes
	row_59	AKT3	9690	1.21201	0.386138	Yes		row_59	AKT3	15272	-0.769314	-0.312547	Yes
	row_60	CHUK	9744	1.19997	0.390422	Yes		row_60	TLR3	15356	-0.77625	-0.300481	Yes
	row_61	IRF5	9814	1.17998	0.393733	Yes		row_61	FOS	15448	-0.785938	-0.288635	Yes
	row_62	TBK1	9825	1.17775	0.400178	Yes		row_62	TLR5	15610	-0.801199	-0.280198	Yes
	row_63	TLR5	10111	1.11727	0.391599	No		row_63	PIK3R5	15624	-0.802667	-0.263837	Yes
	row_64	IKBKE	10328	1.06362	0.386383	No		row_64	TLR8	15724	-0.812014	-0.251864	Yes
	row_65	PIK3R3	11016	0.92241	0.355214	No		row_65	CXCL11	15750	-0.81433	-0.235896	Yes
	row_66	CTSK	11648	0.818819	0.326417	No		row_66	CASP8	15797	-0.819939	-0.220928	Yes
	row_67	IRF3	12221	0.694213	0.300028	No		row_67	MAP3K7	15907	-0.831441	-0.209076	Yes
	row_68	SPP1	12352	0.66165	0.297016	No		row_68	MAPK12	16086	-0.845476	-0.200604	Yes
	row_69	IKBKG	12481	0.632791	0.293939	No		row_69	CTSK	16172	-0.855314	-0.186965	Yes
	row_70	IL12B	12641	0.593027	0.288974	No		row_70	IRF5	16534	-0.890154	-0.187302	Yes
	row_71	MAPK12	12732	0.567881	0.28754	No		row_71	TLR1	16668	-0.906695	-0.175131	Yes
	row_72	CCL5	12932	0.529661	0.280066	No		row_72	PIK3CD	16728	-0.915001	-0.158837	Yes
	row_73	IRAK1	13025	0.516092	0.278218	No		row_73	PIK3R2	16766	-0.919654	-0.14127	Yes
	row_74	IL12A	13453	0.428807	0.257989	No		row_74	IKBKE	16797	-0.923526	-0.123249	Yes
	row_75	FOS	14194	0.304281	0.220331	No		row_75	CD80	17031	-0.956435	-0.115353	Yes
	row_76	RAC1	14346	0.260366	0.213821	No		row_76	PIK3CA	17044	-0.959104	-0.0956153	Yes
	row_77	FADD	14869	0.0964645	0.186557	No		row_77	PIK3CG	17098	-0.965985	-0.0779179	Yes
	row_78	MAP2K2	15843	-0.106055	0.135301	No		row_78	CD86	17205	-0.982502	-0.0626959	Yes
	row_79	IRF7	15868	-0.113449	0.134693	No		row_79	TRAF3	17853	-1.10777	-0.0736611	Yes
	row_80	MAPK10	16307	-0.25413	0.112842	No		row_80	PIK3CB	17884	-1.11445	-0.051583	Yes
	row_81	MAPK11	17445	-0.592141	0.0557204	No		row_81	TBK1	17913	-1.12373	-0.029201	Yes
	row_82	MAPK3	17718	-0.700464	0.045366	No		row_82	PIK3R3	18132	-1.19054	-0.0155314	Yes
	row_83	MAPK13	18561	-1.17147	0.00740708	No		row_83	TICAM2	18267	-1.24462	0.00376668	Yes
	row_84	MAP2K6	18603	-1.22491	0.0124779	No		row_84	CCL3	18276	-1.25081	0.0299151	Yes
Fig3 K	MMP9 mean density
	Normal	NASH	DT109
	1.026	1.3145	1.3623
	0.7427	1.5235	1.2376
	1.0487	1.2496	1.1685
	1.0616	1.3766	1.074
	1.1587	1.233	1.1782
	0.9623	1.502	1.2238
		1.3189	1.2846
		1.4899	1.3893
		1.476	1.254
		1.5822	1.3563
Fig3 L	TLR4 mean density
	Normal	NASH	DT109
	0.9656	1.258	1.1356
	1.0858	1.4026	1.0234
	0.7349	1.1921	1.0662
	1.0367	1.3907	1.1567
	1.1153	1.2125	1.029
	1.0617	1.3142	1.2379
		1.5289	1.0163
		1.1756	1.2633
		1.3339	1.0762
		1.3462	1.1017
Fig3 M	NFKB1 mean density
	Normal	NASH	DT109
	1.0012	1.1371	1.0292
	0.9958	1.1722	1.0145
	0.9907	1.0528	1.033
	1.0148	1.1667	0.96
	0.9872	1.0537	1.0265
	1.0103	1.0664	1.0481
		1.1433	1.0206
		1.0906	1.0391
		1.1173	1.0074
		1.0892	1.0233
Fig3 N	Positive areas ratio of CD68 (%)
	Normal	NASH	DT109
	0.250816	1.64872	0.240545
	0	1.07639	0.872708
	0.00846563	0.862356	0.838292
	0.0673956	0.997457	0.361986
	0.0377897	1.46957	0.861252
	0	1.36439	0.763698
		1.94817	0.166884
		1.47126	0.276559
		1.36044	0.703898
		1.29015	0.353744
Fig3 O	Endotoxin (EU/mL)
	Normal	MASH	DT-109
	0.080908	2.25262	1.96158
	0.0762515	5.29686	0.96624
	0.161816	1.99651	0.372526
	0.208964	4.9709	2.08964
	0.0681024	2.22352	1.84517
Fig3 P	D(-)-lactate (mmol/L)
	Normal	MASH	DT-109
	0.458753	3.41851	1.00503
	0.327968	2.72535	0.984909
	0.526157	1.61569	0.755533
	0.440644	1.0664	0.458753
	0.626761	0.906439	0.21831

## Sheet: Fig4
Fig4 B	Taxon	Normal1	Normal2	Normal3	Normal4	Normal5	MASH1	MASH2	MASH3	MASH4	MASH5	DT-109_1	DT-109_2	DT-109_3	DT-109_4	DT-109_5
	Clostridium perfringens	1.67e-05	0	0	0	0	0.000105978	0.11893	0.0056746	0.0107491	0.274097	0.000962127	0	0.000628009	0	0
	Lactococcus lactis	0.000693793	0.000171665	0	0	0	0.0654695	0	0.170794	0.00139209	0.000337906	0.00663253	0	0.00245495	0	0.00193813
	Paeniclostridium sordellii	0	0	0	0	0	0.00044729	0.00252462	0.0678175	0.0186555	0.000406971	0	0	0	0	0
	Bifidobacterium mongoliense	0	0	0	0	0	0.0293154	0	0.0238095	0.000394803	1.77e-05	0.00142528	0	0.000685101	0	0
	Streptococcus gallolyticus	0	0.000820505	0	0	0	0.000610933	0.0521836	0	0	0.0132788	0	0	0	0	0.000111443
	Leuconostoc mesenteroides	0	0	0	0	0	0.00783303	0	0.0190873	0.000174782	0	0.000841861	0	0.000418673	0	0
	Actinomyces gerencseriae	4.62e-05	0	0	1.1e-05	3.02e-05	0.00367651	0	0.0169444	0	9.13e-06	0.000376151	0	0	0	5.49e-05
	Lactococcus raffinolactis	4.4e-05	0	0	0	0	0.00568541	0	0.012381	4.32e-05	0	0.000189355	0	0	0	0
	Veillonella tobetsuensis	0	0	0	0	0	0.0120799	0.00100985	0.00222222	0	0.000704922	0	0	0	0	0
	Actinobacillus rossii	0	2.93e-05	0	0	4.72e-05	0.00147123	0.00200367	0	0	0.00201602	0	0	0	0	0
Fig4 C	Taxon	Normal1	Normal2	Normal3	Normal4	Normal5	MASH1	MASH2	MASH3	MASH4	MASH5	DT-109_1	DT-109_2	DT-109_3	DT-109_4	DT-109_5
	K00366	1.24e-05	2.3e-05	0	4.01e-06	5.84e-05	0.000107918	0.000338574	0.00029043	0.000251542	0.000208491	0	0	0	0	6.76e-05
	K00278	5.58e-06	2.19e-05	0	6.87e-06	1.92e-05	2.26e-05	0.000374351	0.00035745	1.68e-05	9.68e-07	0	0	0	0	7.81e-06
	K02304	4.38e-05	2.95e-05	0	3.04e-05	4.32e-05	8.89e-05	0.000486275	0.000184544	0.00010998	3.66e-05	0	0	0	0	1.09e-05
	K02406	6.79e-06	1.83e-05	0	5.03e-06	3.7e-06	1.14e-05	0.000481544	0.000131719	0.000222616	2.36e-05	0	0	0	0	2.09e-06
	K02653	6.38e-05	5.02e-05	0	0.000103773	0.000133861	0.000100667	0.000638112	0.000777648	0.000493532	0.000109531	0	0	0	6.16e-05	8.7e-05
	K03317	1.21e-05	0.000162553	0	3.35e-05	0.000106215	0.000227044	0.000130102	0.00132449	0.000140555	0.000517704	0	0	0	0	0.000105101
	K03406	4.08e-06	7.77e-05	0	1.15e-05	1.7e-06	3.19e-05	0.00282514	8.95e-05	0.00119037	8.33e-05	0	0	0	6.9e-05	6.08e-06
	K04477	5.53e-05	4.21e-06	0	2.73e-05	1.83e-06	3.12e-05	0.000355506	0.000148876	0.000183762	8.1e-05	0	0	0	0	3.89e-06
	K09684	6.14e-05	8.1e-07	0	1.15e-05	1.8e-05	6.02e-06	0.00138812	0.000401633	0.000180746	5.9e-06	0	0	0	0	6.95e-07
	K19405	2.71e-05	2.19e-05	0	2.16e-05	6.74e-05	3.42e-05	0.000168511	0.0012304	0.000211927	0.000101407	0	0	0	0	7.83e-05
Fig4 D	ID	Normal1	Normal2	Normal3	Normal4	Normal5	MASH1	MASH2	MASH3	MASH4	MASH5	DT-109_1	DT-109_2	DT-109_3	DT-109_4	DT-109_5
	nitrite ammonification	3	0	0	0	0	15	4278	0	1071	0	1	0	0	0	466
	nitrite respiration	4	0	0	9	26	15	4278	0	1071	158	1	0	0	0	466
	nitrogen respiration	12	17	0	29	53	27	4278	0	1222	184	1	0	0	0	576
	human pathogens gastroenteritis	634	41	0	67	37	2	0	0	12	0	0	0	0	0	512
	human pathogens septicemia	663	52	0	138	157	621	522	59	22	314	0	0	0	0	96
	human gut	724	674	0	123	39	912	5862	57	2296	2757	20	0	62	1204	512
	mammal gut	724	674	0	123	39	912	5862	57	2296	2757	20	0	62	1204	512
	fumarate respiration	0	27	0	26	36	26	0	0	0	46	0	0	0	0	689
	intracellular parasites	0	0	9545	0	0	83	125	1068	3	0	28	9766	868	4516	0
Fig4 E	C. perfringens(Relative aboundance)
	Normal	MASH	DT-109
	0.6	2	1
	1.7	1.9	0.4
	1.3	2.1	0.8
	1.1	2.6	1.2
	0.3	2.5	1.6
Fig4 F	NirA (Relative aboundance)
	Normal	MASH	DT-109
	0.9	2.7	1.5
	1.1	3.2	0.6
	2.3	4.6	3
	0.3	3	0.8
	0.4	7.7	1.2
Fig4 G	Ammonium in ileal contents (mmol/L)
	Normal	MASH	DT-109
	0.25	3.13	2.22
	1.6	4.4	3.08
	0.96	3.39	1.67
	1.12	2.66	1.86
	1.1	2.48	1.7
Fig4 H	Blood ammonium (μmol/L)
	Normal	MASH	DT-109
	66.3	100.3	96.9
	81.4	98	98.1
	75.2	72.3	72.9
	82.4	84.3	85.6
	63.4	115.3	69.3
	87.5	84.6	67.1
		106.7	73.2
		115.1	81.5
		111.1	74.8
		109.5	71.7
Fig4 I	Ammonia in liver (μmol/g)
	Normal	MASH	DT-109
	2.12	20.14	2.37
	4.33	13.31	3.87
	4.54	9.42	3.25
	8.51	3.1	4.83
	4.18	4.95	6.77
	2.91	11.93	8.3
		9.55	9.02
		20.18	1.33
		1.79	6.77
		7.94	9.87
Fig4 J	Ammonium score in liver
	Normal	MASH	DT-109
	1	5	1
	1	6	1
	1	5	2
	1	5	2
	1	4	1
		4	2
		2	3
		6	3
		4	4
		3	1
Fig4 M	C. perfringens in human fecal (Relative aboundance)			NirA in human fecal (Relative aboundance)
	Health	MASH		Health	MASH
	0.340941	7.93353		0.508025	1.34069
	0	3.48386		0.254012	1.84417
	0.00757201	0.185751		0.718456	2.06047
	0.293094	31.6176		1.00903	2.83426
	0.455528	39.4711		1.56154	8.53251
	0	0.425051		1.38796	9.9381
	0.00912231	2.20068		1.857	3.27835
	0.759193	0.947697		1.17525	2.87382
	0	2.47307		1.19995	4.17846
	0	0.508633		1.0374	6.07536
	1.3326	0.178048		1.51884	1.03023
	2.86241	0.0539008		1.62785	1.08897
	1.13433	0.13886		1.12738	3.76584
	1.2749	1.02056		1.83143	1.84417
	0	20.5391		0.165278	3.5627
	7.71881	20.9035		0.511558	2.20835
	2.67091	82.7982		0.104601	4.1496
	0	5.55055		0.37971	3.14481
	0.0103164	89.5682		0.738654	5.99172
	1.13027	2.61809		1.28607	3.84497
Fig4 N	C. perfringens (Relative aboundance)			NirA (Relative aboundance)			Ammonium in ileal contents (umol/g)
	C. perfringens	C. perfringens+Phage		C. perfringens	C. perfringens+Phage		C. perfringens	C. perfringens+Phage
	1.1756	0.00577244		1.32471	0.00701994		11.5643	4.67346
	0.661309	0.638782		0.545509	0.104073		10.911	3.6244
	0.831274	0.32837		0.719803	0.158843		9.91271	2.46428
	1.33182	0.0639637		1.40998	0.0482166		12.2608	4.23263
Fig4 O	Ammonia in bacterial fluid (mmol/L)
	C. perfringens	C. perfringens ΔnirA
	2.15198	0.333333
	2.23116	0.32567
	2.36909	0.320562
	1.62963	0.194125
	1.83014	0.292465
	1.8825	0.425287
Fig4 P	Concentration of DT-109 (μM)
	Control	DT-109
	4.0714	157.117
	1.89208	119.833
	1.57462	150.553
	2.19238	142.424
Fig4 Q	ΔOD600
	Time/h	Vehicle						DT109
	0	0	0	0	0	0	0	0	0	0	0	0	0
	2	0.0165	0.007	0.012	0.0055	0.019	0.0105	0.0015	0.012	0.0115	0.0005	0.0135	0.012
	4	0.007	0.0135	0.024	0.012	0.02	0.0225	0.0025	0.016	0.0125	0.005	0.0135	0.0145
	8	0.047	0.055	0.053	0.038	0.051	0.057	0.038	0.035	0.0165	0.037	0.05	0.0435
	12	0.124	0.1075	0.1305	0.1105	0.123	0.1215	0.0975	0.071	0.043	0.1065	0.1095	0.11
Fig4 R	Ammonium concentration in bacterial fluid (mmol/L)
	Vehicle	DT-109
	1.012	1.084
	1.23	1.039
	1.299	1.168
	1.327	0.995
	1.089	0.89
	1.174	0.934
Fig4 S	C. perfringens (Relative aboundance)
	Vehicle	DT-109
	0.896033	0.620609
	0.876529	0.453241
	1.0213	0.551522
	0.925743	0.600731
	1.28097	0.663816
	0.999427	0.375896
Fig4 T	NirA (Relative aboundance)
	Vehicle	DT-109
	1.02334	0.936839
	1.11428	0.769074
	1.02528	0.59875
	1.15371	0.748812
	0.77503	0.678275
	0.90836	0.480241
Fig4 U	Abundance of DT-109
	0	12.01	12.65	11.42	12.49	9.65
	0.25	17.03	17.73	17.07	12.71	13.61
	0.5	13.67	15.43	14.89	25.69	18.57
	1	22.71	15.79	14.83	17.9	14.25
	4	15.42	21.02	19.35	19.42	17.62
	8	26.31	18.5	21.3	18.21	20.55
	24	18.24	19.47	22.85	19.11	17.69
Fig4 V	Ammonia in Intestinal contents (μmol/g)
	0	5.96	4.75	6.19	5.77	6.2
	0.25	5.49	4.12	5.61	5.54	5.56
	0.5	5.75	5.74	4.32	5.85	4.23
	1	4.44	4.71	3.61	4.9	3.66
	4	4.92	5.25	3.88	5.06	4.01
	8	5.15	5.5	4.08	5.17	4.11
	24	5.08	4.77	3.85	4.76	3.81

## Sheet: Fig5
Fig5 B	Ammonium in Ileal contents (umol/g)
	IC	C. p	C.p ΔNirA	C. lj
	10.89	15.81	5.98	7.93
	1.9	18.32	5.12	4.23
	14.6	20.39	3.08	7.54
	6.86	18.06	4.37	4.52
	11.73	13.81	5.47	4.66
	9.03	21.36
Fig5 C	Endotoxin (EU/ml)
	IC	C. p	C. p ΔNirA	C. lj
	0	0.39	0.15	0.36
	0.24	0.7	0.22	0.23
	0.18	0.65	0.15	0.33
	0.34	0.42	0.13	0.32
	0.32	0.91	0.36	0.23
	0.25	0.42
Fig5 E	Chui's score
	Inactivated control	C. perfringens	C. perfringens ΔNirA	C. ljungdahlii
	0	1	0	0
	0	1	0	0
	0	1	0	0
	0	2	0	0
	0	2	1	0
	0	2
Fig5 F	Postive area ratio of MUC2 (%)
	Inactivated control	C. perfringens	C. perfringens ΔNirA	C. ljungdahlii
	21.73	19.96	14.92	16.95
	17.8	8.81	17.41	20.06
	18.83	8.78	26.14	14.69
	23.54	6.73	16.95	22.2
	13.76	2.78	30.13	17.96
	25.48	4.14
Fig5 G	Postive area ratio of F4/80 (%)
	IC	C. p	C. p ΔNirA	C. lj
	1.38	3.37	0.12	0.26
	0.92	8.52	0.14	0.11
	1.53	4.43	1.21	0
	2.6	5.94	0.67	0.98
	1.79	7.88	1.13	1.22
	0.2	9.35
Fig5 H	Postive area ratio of CD8 (%)
	IC	C. p	C. p ΔNirA	C. lj
	0.01	1.25	0.05	0.01
	0.04	0.86	0.01	0.09
	0.01	0.98	0.02	0
	0.04	1.21	0.03	0.04
	0.02	0.92	0	0
	0	0.97
Fig5 K	Chui's score
	Water-control	Ammonia
	0	1
	0	1
	0	2
	0	2
	0	2
	0	2
Fig5 L	Postive area ratio of MUC2 (%)
	Water-control	Ammonia
	12.32	15.6
	31.68	13.43
	17.49	9.66
	18.53	10.89
	32.1	13.58
	22.47	5.15
Fig5 M	Endotoxin (EU/mL)
	WC	AM-T
	0.16	0.24
	0.19	0.21
	0.24	0.32
	0.21	0.49
	0.18	0.36
	0.31	0.36
Fig5 N	ALT (U/L)
	WC	AM-T
	30.23	97.97
	35.98	106.51
	29.88	133.82
	39.82	85.81
	30.14	29.92
	20.1	74.95
Fig5 O	AST (U/L)
	WC	AM-T
	50.25	52.6
	78.47	18.13
	53	28.35
	43.71	50.83
	83.17	82.67
	72.26	36.16
Fig5 P	Postive area ratio of F4/80 (%)
	Water-control	Ammonia
	0.55	4.82
	3	13.91
	1.26	1.93
	1.74	3.64
	2.52	6.12
	2.61	10.58
Fig5 Q	Postive area ratio of CD8 (%)
	WC	AM-T
	0	1.65
	0.01	2.32
	0.02	0.95
	0.01	1.22
	0.13	0.69
	0	0.97
Fig5 R	Ccl5 in liver (ng/mg)
	WC	AM-T
	0.88	1.75
	0.79	2.22
	0.07	2.12
	0	1.9
	0.9	2.43
	0	2.83
Fig5 S	Prf1 in liver (ng/g)
	WC	AM-T
	47.55	105.84
	35.4	87.49
	60.57	71.68
	3.59	68.93
	41.57	95.07
	30.9	122.87

## Sheet: Fig6
Fig6 C	CD8+ cells / DAPI (%)
	Normal	NASH
	0	14.08
	0	9.62
	0.24	7.51
	0.09	2.66
	0	3.32
	0	4.18
Fig6 D	CCL5+ cells / DAPI (%)
	Normal	NASH
	0.57	50.4
	0.87	11.66
	0.64	25.19
	0.17	9.94
	0.14	23.5
	0.45	14.68
Fig6 E	Perforin+ cells / DAPI (%)
	Normal	NASH
	0.29	22.59
	0.42	53.94
	0.22	4.1
	0.23	35.55
	0.89	15.75
	0.44	21.39
Fig6 F	FosB+ cells / DAPI (%)
	Normal	NASH
	0.22	41.25
	0.38	31.41
	0.07	37.72
	0	31.22
	0	7.25
	0.94	22.63
Fig6 G	CCL5+ CD8+ cells / DAPI (%)
	Normal	NASH
	0	13.43
	0	8.16
	0.08	7.51
	0	2.11
	0	2.69
	0	4
Fig6 H	CCL5+ FosB+ cells / DAPI (%)
	Normal	NASH
	0.15	40.75
	0.08	15.97
	0	24.39
	0	23.25
	0	3.2
	0.06	10.48
Fig6 I	CCL5+ Perforin+ cells / DAPI (%)
	Normal	NASH
	0.29	22.41
	0.14	10.88
	0	4.1
	0	19.7
	0.2	14.56
	0.44	18.9

## Sheet: Fig7
Fig7 A	Relative mRNA expression of FosB in CD8+ T cell
	Control	Ammonia
	0.36	2.88
	1.62	3.8
	1.61	3
	0.9	3.26
	0.78	2.03
	0.74	2.34
Fig7 B	Relative mRNA expression of CCL5 in CD8+ T cell
	Control	Ammonia
	0.71	5.77
	1.39	6.63
	1.13	4.99
	1.11	4.05
	0.96	0.94
	0.7	1.98
Fig7 D	Input %
		lgG						Anti-FosB
	Control	0.0954478	0.0748868	0.0748868	0.121654	0.06891	0.0487267	0.414906	0.257181	0.238301	0.303729	0.115092	0.373934
	Ammonia	0.0162982	0.0144865	0.0995011	0.0679613	0.0947885	0.0872232	0.702639	0.426571	0.566778	0.486616	0.651057	0.566778
Fig7 E	Input %
		lgG						Anti-FosB
	Control	0.11	0.11	0.09	0.07	0.08	0.13	0.45	0.23	0.21	0.14	0.13	0.1
	Ammonia	0.13	0.1	0.14	0.11	0.12	0.12	1.28	1.21	1.07	0.98	0.88	0.76
Fig7 F	Relative mRNA expression of FosB in CD8+ T cell
	Scramble	siFosB
	1.52	0.56
	1.19	0.51
	0.93	0.51
	0.87	0.4
	0.79	0.35
	0.7	0.22
Fig7 G	Relative mRNA expression of CCL5 in CD8+ T cell
	Scramble	siFosB
	1.21	0.12
	1.03	0.59
	1.04	0.31
	1	0.09
	0.83	0.82
	0.89	0.56
Fig7 I	ALT (U/L)
	UT	scramble+A	siFosB+A
	5.3	61.98	34.99
	18.43	47.68	14.96
	33.2	197.52	5.33
		147.25
Fig7 J	Ccl5 in liver (ng/mg)
	UT	scramble+A	siFosB+A
	0.17	0.91	0.45
	0.16	0.69	0.45
	0.12	1.62	0.39
		0.71
Fig7 K	Prf1 in liver (ng/g)
	UT	scramble+A	siFosB+A
	146.64	354.96	169.61
	103.54	234.25	160.38
	186.89	188.01	115.38
		313.38

## Sheet: Fig8
Fig8 B	Ammonium in Ileal contents (μmol/g)
	CD-Ctrl	MD-Ctrl	MD-Cp	MD-Cp-P	MD-Cp-D
	3.42	9.17	18.26	7.09	5.07
	2.26	15.55	14.6	8.16	9.98
	4.83	11.04	14.94	7.29	9.47
	3.81	13.82	16.69	4.53	9.03
	5.86	11.72	25.22	9.45	6.23
	4.39	9.39
Fig8 C	Endotoxin (EU/mL)
	CD-Ctrl	MD-Ctrl	MD-Cp	MD-Cp-P	MD-Cp-D
	0.08	0.35	1.25	0.14	0.27
	0.27	0.47	0.55	0.16	0.24
	0.2	0.38	0.6	0.12	0.29
	0.24	0.34	1.25	0.34	0.29
	0.16	0.5	0.87	0.32	0.12
	0.19	0.28
Fig8 E	NAS
	CD-Ctrl	MD-Ctrl	MD-Cp	MD-Cp-P	MD-Cp-D
	0	3	6	2	3
	0	3	6	2	2
	0	4	5	3	2
	0	4	5	3	2
	0	4	5	3	1
	0	3
Fig8 F	Fibrosis score
	CD-Ctrl	MD-Ctrl	MD-Cp	MD-Cp-P	MD-Cp-D
	0	1	2	1	1
	0	1	2	1	1
	0	0	3	1	1
	0	2	3	1	1
	0	1	3	2	1
	0	1
Fig8 G	Chui's score
	CD-Ctrl	MD-Ctrl	MD-Cp	MD-Cp-P	MD-Cp-D
	0	1	3	1	1
	0	2	3	1	1
	0	2	3	2	1
	0	1	2	0	0
	0	1	2	1	0
	0	2
Fig8 H	Postive area ratio of MUC2 (%)
	CD-Ctrl	MD-Ctrl	MD-Cp	MD-Cp-P	MD-Cp-D
	21.68	14.65	4.63	15.6	19.08
	23.69	16.47	10.98	14.97	19.78
	17.56	17.42	11.43	9.87	13.93
	18.66	11.88	10.25	18.56	13.56
	20.01	11.29	12.9	18.11	11.66
	21.36	14.87
Fig8 I	ALT (U/L)
	CD-Ctrl	MD-Ctrl	MD-Cp	MD-Cp-P	MD-Cp-D
	29.92	62.15	133.59	45.26	58.7
	6.9	79.44	90.49	50.22	57.26
	38.48	97.76	96.92	47.3	57.8
	34.3	89.06	111.31	66.96	45.1
	41.42	59.96	113.74	60.51	66.4
	50.39	70.35
Fig8 J	Triglycerides (μg/mg)
	CD-Ctrl	MD-Ctrl	MD-Cp	MD-Cp-P	MD-Cp-D
	0.05	0.39	0.47	0.36	0.29
	0.11	0.4	0.49	0.37	0.29
	0.2	0.4	0.52	0.45	0.3
	0.23	0.4	0.56	0.45	0.3
	0.23	0.44	0.57	0.47	0.3
	0.24	0.38
Fig8 K	Hyp (μg/mg)
	CD-Ctrl	MD-Ctrl	MD-Cp	MD-Cp-P	MD-Cp-D
	0.13	0.24	0.69	0.33	0.22
	0.13	0.4	0.68	0.24	0.18
	0.16	0.47	0.69	0.3	0.29
	0.09	0.28	0.73	0.42	0.17
	0.15	0.57	0.59	0.22	0.23
	0.11	0.43
Fig8 L	Postive area ratio of F4/80 (%)
	CD-Ctrl	MD-Ctrl	MD-Cp	MD-Cp-P	MD-Cp-D
	0	1.78	3.55	1.23	1.88
	0	1.93	4.77	1.65	0
	0.47	2.06	3.46	1.62	0.11
	0.59	2.47	2.77	0	0.74
	0.14	2.69	4.08	0.49	1.03
	1.16	2.59
Fig8 M	Postive area ratio of CD8 (%)
	CD-Ctrl	MD-Ctrl	MD-Cp	MD-Cp-P	MD-Cp-D
	0.16	0.98	1.96	1.07	0.68
	0.12	0.85	1.85	0.75	0.29
	0	1.14	1.07	0.96	0.59
	0.01	0.7	1.66	1.03	0.05
	0.03	0.53	2.31	0.63	0.55
	0.05	0.97
Fig8 N	Ccl5 in liver (ng/mg)
	CD-Ctrl	MD-Ctrl	MD-Cp	MD-Cp-P	MD-Cp-D
	1.11	1.45	3.65	1.23	1.48
	1.1	1.48	3.52	1.08	1.28
	1.18	1.45	3.3	1.34	1.07
	0.58	1.97	3.33	1.58	1.03
	0.06	2.73	3.7	1.89	1.07
	0.44	2.62
Fig8 O	Prf1 in liver (ng/g)
	66.75	101.65	201.88	82.21	86.58
	57.74	110.2	174.23	82.05	97.35
	76.09	95.63	126.6	85.68	72.53
	67.5	109.86	158.54	65.91	68.95
	87.32	124.85	114.32	70.07	77.69
	80.56	103.7

## Sheet: SFig1
SFig1 C				SFig1 D				SFig1 E				SFig1 F
NAS				Fibrosis Score				α-SMA postive area (%)				TUNEL positive area (%)
Normal	MASH	DT-109		Normal	MASH	DT-109		Normal	MASH	DT-109		Normal	MASH	DT-109
0	7	5		0	4	2		1.2	6.9	3.6		0	1.26	0.51
0	7	5		0	3	2		0.9	7.8	1.8		0.12	1.84	0.39
0	7	5		0	3	2		0.4	11.6	1.9		0.14	2.35	0.25
0	6	4		0	3	2		1.6	5.7	5.7		0	0.56	0.19
0	6	3		0	3	1		0	6.2	5.4		0.19	0.36	0.17
0	5	3		0	3	1		0.3	4.8	4.3		0	0.87	0
	5	3			2	1			11.9	3.7			3.62	0.98
	5	3			2	1			9.7	3.8			0.45	0.13
	5	2			1	1			9.3	5.2			0.44	1.9
	3	0			1	1			10.2	4.1			2.69	0.11

## Sheet: SFig2
SFig 2A				SFig 2B
CD4 T cells / T cells				CD8 T cells / T cells
Normal	MASH	DT-109		Normal	MASH	DT-109
9.57576	24.8048	6.59437		56.8182	63.797	71.3072
4.38552	14.1411	19.7271		52.6007	69.6626	62.4787
10.367	10.8102	8.51064		60.8675	81.0221	79.1192
SFig 2C
Markers.gene	p_val	avg_log2FC	pct.1	pct.2	p_val_adj	cluster
RGS1	0	1.19829	0.897	0.696	0	CD8Tem
CXCR3	0	0.859195	0.462	0.255	0	CD8Tem
TRAC	0	0.523205	0.938	0.865	0	CD8Tem
ENSMFAG00000043121	0	0.288092	1	1	0	CD8Tem
PDCD1	1.41547e-304	0.946355	0.24	0.071	2.46178e-300	CD8Tem
COTL1	1.57451e-282	0.626689	0.727	0.576	2.73839e-278	CD8Tem
STK17A	1.42849e-179	0.458909	0.793	0.739	2.48443e-175	CD8Tem
ZNF683	1.09011e-178	0.74407	0.181	0.062	1.89591e-174	CD8Tem
FYB1	5.85671e-174	0.539102	0.652	0.552	1.0186e-169	CD8Tem
ENSMFAG00000000257	1.03692e-167	0.526329	0.552	0.394	1.8034e-163	CD8Tem
CD9	1.15757e-165	0.51307	0.149	0.044	2.01325e-161	CD8Tem
CLEC2D	2.25721e-164	0.404787	0.884	0.867	3.92575e-160	CD8Tem
SUSD3	2.22989e-142	0.453361	0.148	0.051	3.87823e-138	CD8Tem
GIMAP7	1.30599e-125	0.415194	0.774	0.734	2.27138e-121	CD8Tem
COA1	3.53656e-123	0.568631	0.319	0.203	6.15079e-119	CD8Tem
FGL2	9.13848e-116	0.584625	0.463	0.353	1.58936e-111	CD8Tem
RBPJ	4.87643e-106	0.553275	0.422	0.321	8.48109e-102	CD8Tem
SEPTIN9	3.0879e-104	0.437076	0.574	0.492	5.37047e-100	CD8Tem
SIT1	3.99159e-97	0.463925	0.215	0.12	6.94217e-93	CD8Tem
ITM2A	4.78601e-95	0.486981	0.396	0.291	8.32383e-91	CD8Tem
CXCR6	2.53058e-93	0.526717	0.319	0.22	4.40119e-89	CD8Tem
PTTG1	3.61283e-87	0.403576	0.287	0.182	6.28344e-83	CD8Tem
STK17B	3.31071e-84	0.34832	0.767	0.737	5.75799e-80	CD8Tem
GIMAP6	1.71618e-82	0.401729	0.609	0.553	2.98478e-78	CD8Tem
CD2	2.12997e-82	0.398794	0.556	0.481	3.70445e-78	CD8Tem
DENND2D	1.86905e-79	0.443851	0.467	0.39	3.25064e-75	CD8Tem
EVL	4.59108e-78	0.329553	0.713	0.678	7.98481e-74	CD8Tem
CD8A	1.11569e-75	0.282976	0.792	0.736	1.94041e-71	CD8Tem
LAT	5.47923e-69	0.308147	0.696	0.665	9.52948e-65	CD8Tem
VIM	4.14763e-66	0.253792	0.772	0.735	7.21356e-62	CD8Tem
ZNF831	1.52842e-65	0.329107	0.108	0.049	2.65823e-61	CD8Tem
SEMA4D	1.50947e-62	0.33856	0.581	0.525	2.62528e-58	CD8Tem
KLF6	3.10054e-62	0.29754	0.728	0.678	5.39247e-58	CD8Tem
WIPF1	1.47524e-61	0.298033	0.722	0.693	2.56574e-57	CD8Tem
CSF1	5.75029e-56	0.462723	0.382	0.309	1.00009e-51	CD8Tem
ITK	3.85919e-55	0.391932	0.42	0.356	6.7119e-51	CD8Tem
ST8SIA4	1.53922e-54	0.364849	0.501	0.443	2.67701e-50	CD8Tem
LGALS3	2.29829e-54	0.369099	0.32	0.245	3.99719e-50	CD8Tem
CCR5	1.09674e-53	0.427396	0.243	0.176	1.90745e-49	CD8Tem
ENSMFAG00000045255	4.56136e-53	0.406319	0.114	0.059	7.93312e-49	CD8Tem
ITGB1	5.67279e-53	0.410492	0.368	0.297	9.86611e-49	CD8Tem
ITGB7	1.35772e-48	0.308063	0.178	0.113	2.36135e-44	CD8Tem
SIRPG	1.48093e-48	0.292106	0.625	0.596	2.57563e-44	CD8Tem
ARPC5	1.73781e-48	0.274094	0.617	0.582	3.0224e-44	CD8Tem
CD74	2.06748e-44	0.306636	0.558	0.501	3.59576e-40	CD8Tem
LAG3	5.04974e-44	0.393771	0.256	0.195	8.78252e-40	CD8Tem
TIGIT	8.63882e-42	0.30459	0.389	0.321	1.50246e-37	CD8Tem
ENSMFAG00000043424	3.75057e-40	0.327271	0.236	0.174	6.523e-36	CD8Tem
ITM2C	3.21192e-39	0.310383	0.148	0.095	5.58617e-35	CD8Tem
CD226	3.66277e-39	0.32845	0.214	0.152	6.37029e-35	CD8Tem
CD44	6.1677e-38	0.26424	0.598	0.571	1.07269e-33	CD8Tem
ENSMFAG00000044849	1.37592e-36	0.326385	0.439	0.4	2.393e-32	CD8Tem
WNK1	7.65091e-36	0.305273	0.541	0.513	1.33065e-31	CD8Tem
ENSMFAG00000032719	5.66632e-34	0.295765	0.532	0.487	9.85487e-30	CD8Tem
ANXA6	2.0712e-32	0.26343	0.491	0.456	3.60223e-28	CD8Tem
GZMK	2.58057e-31	0.490128	0.689	0.748	4.48813e-27	CD8Tem
IL16	4.18607e-30	0.320497	0.449	0.422	7.28042e-26	CD8Tem
ITGA1	6.99409e-30	0.359573	0.272	0.223	1.21641e-25	CD8Tem
SLC4A7	1.13609e-29	0.317485	0.254	0.204	1.97589e-25	CD8Tem
APOBEC3C	1.54036e-29	0.300933	0.38	0.34	2.67899e-25	CD8Tem
NEDD9	1.93011e-29	0.312591	0.363	0.319	3.35685e-25	CD8Tem
MYCBP2	2.38909e-28	0.290898	0.431	0.4	4.15511e-24	CD8Tem
ANXA5	5.62495e-27	0.262977	0.368	0.326	9.78291e-23	CD8Tem
ENSMFAG00000036105	1.23629e-26	0.298774	0.239	0.195	2.15016e-22	CD8Tem
NR3C1	6.91005e-26	0.251992	0.491	0.466	1.2018e-21	CD8Tem
BATF	2.81636e-25	0.264137	0.21	0.166	4.89822e-21	CD8Tem
CISH	7.25609e-25	0.294299	0.143	0.103	1.26198e-20	CD8Tem
NFATC2	1.08528e-24	0.295629	0.314	0.275	1.88752e-20	CD8Tem
JKAMP	1.55833e-24	0.257179	0.155	0.114	2.71025e-20	CD8Tem
CTSW	4.31946e-24	0.26841	0.583	0.572	7.5124e-20	CD8Tem
PECAM1	1.19298e-23	0.255286	0.128	0.09	2.07483e-19	CD8Tem
GRAP2	1.36362e-23	0.298384	0.225	0.183	2.37161e-19	CD8Tem
FAM102A	1.67991e-22	0.265304	0.2	0.161	2.9217e-18	CD8Tem
ARHGAP9	4.97482e-22	0.256686	0.365	0.329	8.6522e-18	CD8Tem
VOPP1	2.3376e-21	0.275403	0.305	0.267	4.06555e-17	CD8Tem
PSTPIP1	4.47702e-21	0.250528	0.393	0.368	7.78643e-17	CD8Tem
PDE7A	1.37058e-20	0.273708	0.259	0.224	2.38371e-16	CD8Tem
IKZF3	4.48543e-20	0.277089	0.266	0.23	7.80106e-16	CD8Tem
SLFN5	4.65673e-20	0.261687	0.342	0.311	8.09899e-16	CD8Tem
APOBEC3H	8.10844e-20	0.252945	0.378	0.351	1.41022e-15	CD8Tem
ITGA6	2.669e-17	0.251206	0.167	0.134	4.64192e-13	CD8Tem
ENSMFAG00000037705	2.36832e-16	0.463221	0.424	0.401	4.11898e-12	CD8Tem
CD96	1.99801e-14	0.265211	0.299	0.276	3.47495e-10	CD8Tem
CAPG	8.9808e-14	0.299607	0.102	0.076	1.56194e-09	CD8Tem
ENSMFAG00000000196	4.73282e-10	0.250561	0.223	0.201	8.23133e-06	CD8Tem
ENSMFAG00000003180	2.05199e-07	0.309852	0.235	0.219	0.00356883	CD8Tem
SFig 2D
Markers.gene	p_val	avg_log2FC	pct.1	pct.2	p_val_adj	cluster
NFKBIA	0	1.99224	0.916	0.421	0	MAIT
TNFAIP3	0	1.6727	0.761	0.32	0	MAIT
IL7R	0	1.60817	0.767	0.23	0	MAIT
MYC	0	1.59151	0.417	0.068	0	MAIT
DUSP2	0	1.48065	0.656	0.306	0	MAIT
KLRB1	0	1.40365	0.924	0.538	0	MAIT
SATB1	0	1.34217	0.722	0.244	0	MAIT
ENSMFAG00000030228	0	1.32834	0.746	0.268	0	MAIT
CD69	0	1.3268	0.976	0.917	0	MAIT
RGS2	0	1.29657	0.41	0.172	0	MAIT
BTG2	0	1.23873	0.912	0.647	0	MAIT
BHLHE40	0	1.21657	0.681	0.284	0	MAIT
GADD45B	0	1.20536	0.634	0.333	0	MAIT
CD83	0	1.19099	0.315	0.079	0	MAIT
CCR6	0	1.13766	0.412	0.054	0	MAIT
KLRG1	0	1.10189	0.605	0.208	0	MAIT
EGR1	0	1.09454	0.328	0.102	0	MAIT
FOS	0	1.0673	0.931	0.781	0	MAIT
NFKBIZ	0	1.03797	0.613	0.268	0	MAIT
COL5A3	0	1.03144	0.308	0.019	0	MAIT
DPP4	0	1.01838	0.382	0.07	0	MAIT
MFHAS1	0	1.01231	0.547	0.175	0	MAIT
THY1	0	1.0106	0.459	0.136	0	MAIT
DUSP1	0	0.964165	0.905	0.657	0	MAIT
ZBTB16	0	0.941247	0.323	0.044	0	MAIT
KDM6B	0	0.905867	0.466	0.156	0	MAIT
PDE4B	0	0.839611	0.587	0.26	0	MAIT
PLAC8	0	0.838168	0.332	0.106	0	MAIT
SH2D2A	0	0.828059	0.595	0.271	0	MAIT
ZC3H12A	0	0.817057	0.419	0.15	0	MAIT
CPE	0	0.808476	0.274	0.03	0	MAIT
ABCA1	0	0.798345	0.432	0.157	0	MAIT
DUSP5	0	0.785162	0.821	0.569	0	MAIT
ID2	0	0.783522	0.965	0.875	0	MAIT
ZFP36	0	0.78282	0.973	0.905	0	MAIT
IL18RAP	0	0.775207	0.261	0.03	0	MAIT
PRF1	0	0.76083	0.843	0.546	0	MAIT
TNFRSF25	0	0.759808	0.289	0.055	0	MAIT
FOSL2	0	0.754487	0.54	0.264	0	MAIT
RUNX2	0	0.750376	0.362	0.096	0	MAIT
RPL22L1	0	0.735203	0.751	0.485	0	MAIT
LTB	0	0.731998	0.942	0.699	0	MAIT
LST1	0	0.727313	0.26	0.046	0	MAIT
CERK	0	0.704336	0.403	0.145	0	MAIT
ADAM23	0	0.684098	0.38	0.133	0	MAIT
ENSMFAG00000031969	0	0.682569	0.203	0.022	0	MAIT
TNFSF13B	0	0.609336	0.174	0.021	0	MAIT
IL18R1	0	0.604772	0.243	0.06	0	MAIT
MAP1LC3A	0	0.597759	0.161	0.021	0	MAIT
NR1D1	0	0.588066	0.202	0.04	0	MAIT
TSPAN13	0	0.585291	0.244	0.062	0	MAIT
TPT1	0	0.454993	1	0.999	0	MAIT
IFNGR2	0	0.438294	0.138	0.015	0	MAIT
RPLP0	0	0.432178	0.999	0.987	0	MAIT
RORC	0	0.424511	0.125	0.009	0	MAIT
ENSMFAG00000000366	0	0.40074	1	0.999	0	MAIT
RPS12	0	0.387834	1	0.999	0	MAIT
ENSMFAG00000036866	0	0.382259	0.997	0.992	0	MAIT
EEF1A1	0	0.364485	1	1	0	MAIT
RPS8	0	0.290113	0.999	0.998	0	MAIT
ENSMFAG00000032415	0	0.2666	1	0.999	0	MAIT
ENSMFAG00000037923	0	0.255381	1	0.999	0	MAIT
NR4A1	6.37392e-293	0.945041	0.272	0.085	1.10855e-288	MAIT
RPS19	1.63006e-290	0.284259	1	0.999	2.835e-286	MAIT
PERP	2.90711e-279	0.485089	0.18	0.037	5.05605e-275	MAIT
RPS15A	1.34813e-256	0.264136	0.998	0.994	2.34467e-252	MAIT
RPSA	2.84748e-254	0.282691	0.999	0.995	4.95234e-250	MAIT
RPL5	7.35039e-254	0.298037	0.996	0.983	1.27838e-249	MAIT
RPS20	1.81875e-250	0.266395	0.999	0.996	3.16316e-246	MAIT
NABP1	1.50778e-243	0.627801	0.447	0.212	2.62233e-239	MAIT
ENSMFAG00000035171	1.03961e-239	0.53675	0.208	0.058	1.80809e-235	MAIT
RORA	1.24658e-229	0.538708	0.288	0.107	2.16805e-225	MAIT
RPL10A	1.03835e-228	0.273793	0.998	0.99	1.80589e-224	MAIT
ENSMFAG00000046976	4.35953e-227	0.492373	0.212	0.062	7.5821e-223	MAIT
IER3	3.65091e-220	0.638708	0.112	0.017	6.34967e-216	MAIT
EEF1B2	4.94817e-220	0.355339	0.977	0.933	8.60586e-216	MAIT
IFNGR1	4.02381e-219	0.525125	0.321	0.13	6.99821e-215	MAIT
NFKB1	2.6203e-217	0.660749	0.35	0.155	4.55723e-213	MAIT
KLRC1	4.44219e-215	0.612903	0.427	0.205	7.72585e-211	MAIT
ID3	5.35872e-214	0.532676	0.18	0.048	9.31988e-210	MAIT
NCR3	1.19946e-212	0.567714	0.423	0.205	2.0861e-208	MAIT
PER1	1.7834e-211	0.555282	0.538	0.298	3.10168e-207	MAIT
CSRNP1	5.2857e-209	0.570113	0.532	0.294	9.19289e-205	MAIT
KLRF1	1.70084e-208	0.383508	0.148	0.033	2.95811e-204	MAIT
ENSMFAG00000030186	6.66876e-208	0.326917	0.986	0.955	1.15983e-203	MAIT
BLVRA	4.8386e-206	0.362991	0.149	0.034	8.4153e-202	MAIT
CD28	1.00858e-201	0.458842	0.381	0.171	1.75412e-197	MAIT
FOSB	7.62728e-189	0.699183	0.71	0.499	1.32654e-184	MAIT
MAST4	9.05294e-187	0.331245	0.102	0.016	1.57449e-182	MAIT
LEPROTL1	1.04414e-186	0.518398	0.487	0.266	1.81596e-182	MAIT
PBXIP1	4.46482e-181	0.530297	0.569	0.344	7.76522e-177	MAIT
CALHM6	1.19489e-180	0.337246	0.134	0.031	2.07815e-176	MAIT
IER2	1.62238e-180	0.433512	0.186	0.058	2.82165e-176	MAIT
NSUN6	3.83197e-175	0.45188	0.188	0.061	6.66457e-171	MAIT
ENSMFAG00000030105	9.38824e-175	0.317277	0.114	0.023	1.6328e-170	MAIT
HIF1A	1.11244e-173	0.457819	0.256	0.102	1.93475e-169	MAIT
UGCG	3.67895e-173	0.48237	0.371	0.18	6.39842e-169	MAIT
PLAAT3	6.32496e-171	0.420068	0.844	0.648	1.10004e-166	MAIT
SLAMF1	2.52958e-169	0.4265	0.357	0.169	4.39944e-165	MAIT
DUSP16	2.09918e-167	0.368619	0.149	0.041	3.6509e-163	MAIT
LYAR	7.97164e-167	0.463047	0.464	0.254	1.38643e-162	MAIT
CDKN1A	8.12256e-165	0.443852	0.156	0.046	1.41268e-160	MAIT
TGFBR3	9.7416e-159	0.418841	0.361	0.174	1.69426e-154	MAIT
GOLGA4	2.32311e-153	0.488291	0.541	0.331	4.04035e-149	MAIT
CREM	7.07136e-147	0.573932	0.464	0.275	1.22985e-142	MAIT
STAT4	5.82381e-143	0.434879	0.399	0.217	1.01288e-138	MAIT
ADAM12	9.24366e-141	0.293119	0.108	0.026	1.60766e-136	MAIT
IRF8	9.54573e-139	0.483959	0.22	0.091	1.66019e-134	MAIT
SAMSN1	2.07509e-134	0.427647	0.338	0.174	3.609e-130	MAIT
ATF3	1.29036e-130	0.47997	0.185	0.072	2.24419e-126	MAIT
RAB11FIP1	7.16494e-130	0.3709	0.271	0.127	1.24613e-125	MAIT
PLXNC1	8.1505e-130	0.364771	0.298	0.145	1.41753e-125	MAIT
HOPX	4.21815e-125	0.297766	0.738	0.488	7.33621e-121	MAIT
CCND1	2.36825e-124	0.273963	0.12	0.035	4.11885e-120	MAIT
CLINT1	1.16082e-120	0.398631	0.428	0.252	2.01889e-116	MAIT
GALC	2.37148e-120	0.325019	0.116	0.034	4.12449e-116	MAIT
TET1	4.57311e-119	0.288556	0.107	0.03	7.95355e-115	MAIT
SLC15A4	9.42035e-114	0.34881	0.23	0.107	1.63839e-109	MAIT
JAML	1.89801e-113	0.305557	0.211	0.092	3.30101e-109	MAIT
SETD7	3.35696e-113	0.264385	0.118	0.037	5.83843e-109	MAIT
TMEM263	1.20008e-110	0.315488	0.144	0.052	2.08719e-106	MAIT
SNX30	1.77705e-109	0.269192	0.139	0.049	3.09064e-105	MAIT
BCL2A1	1.07095e-108	0.780741	0.458	0.305	1.86259e-104	MAIT
DDIT4	2.71947e-108	0.501104	0.634	0.466	4.7297e-104	MAIT
DPEP2	2.92729e-108	0.291243	0.189	0.08	5.09114e-104	MAIT
IKZF2	4.89639e-105	0.36588	0.197	0.088	8.51581e-101	MAIT
ERN1	1.01201e-104	0.352342	0.473	0.292	1.76009e-100	MAIT
CRIM1	7.42985e-104	0.290047	0.211	0.096	1.2922e-99	MAIT
JUNB	6.6723e-103	0.317352	0.164	0.067	1.16045e-98	MAIT
GPR65	1.66794e-102	0.3371	0.264	0.135	2.90088e-98	MAIT
ENSMFAG00000035941	1.90621e-100	0.338285	0.96	0.905	3.31527e-96	MAIT
PRMT9	1.10174e-99	0.350902	0.389	0.231	1.91615e-95	MAIT
ACP6	1.274e-99	0.324422	0.215	0.101	2.21573e-95	MAIT
PPP1R10	8.62622e-99	0.374412	0.425	0.262	1.50027e-94	MAIT
SESN1	1.10267e-98	0.275457	0.162	0.067	1.91777e-94	MAIT
EIF4A1	5.34247e-98	0.357209	0.573	0.391	9.29162e-94	MAIT
OSTF1	7.42965e-98	0.326627	0.681	0.495	1.29216e-93	MAIT
ENSMFAG00000037878	4.84828e-97	0.321253	0.944	0.89	8.43213e-93	MAIT
G3BP2	7.29081e-97	0.350158	0.564	0.388	1.26802e-92	MAIT
SELENOT	2.07051e-95	0.379236	0.574	0.405	3.60102e-91	MAIT
PDIA4	4.59061e-95	0.320324	0.307	0.169	7.98399e-91	MAIT
SERP1	1.89714e-93	0.357778	0.618	0.443	3.29951e-89	MAIT
ICAM2	2.45748e-92	0.309519	0.426	0.262	4.27405e-88	MAIT
PPP1R15A	6.34842e-91	0.442745	0.419	0.268	1.10412e-86	MAIT
PDCD4	6.39735e-91	0.344945	0.443	0.285	1.11263e-86	MAIT
NRIP1	4.86096e-90	0.270805	0.131	0.051	8.45418e-86	MAIT
ZFP36L2	4.82934e-88	0.322964	0.966	0.927	8.39919e-84	MAIT
ENSMFAG00000000159	2.45776e-87	0.92436	0.56	0.436	4.27454e-83	MAIT
TNF	5.86409e-87	0.314379	0.138	0.056	1.01988e-82	MAIT
UBE2S	1.36056e-86	0.397129	0.395	0.249	2.36628e-82	MAIT
ZNF331	7.91328e-86	0.332148	0.276	0.153	1.37628e-81	MAIT
ETV3	9.28242e-86	0.344518	0.251	0.135	1.6144e-81	MAIT
SPATS2L	2.35029e-84	0.279482	0.196	0.095	4.08763e-80	MAIT
CCNL1	2.27887e-82	0.339449	0.438	0.286	3.96341e-78	MAIT
ENSMFAG00000032324	8.02854e-82	0.296487	0.397	0.25	1.39632e-77	MAIT
TMEM71	4.37188e-80	0.263271	0.218	0.112	7.60358e-76	MAIT
COMT	1.56413e-79	0.302241	0.487	0.328	2.72034e-75	MAIT
LBH	1.83217e-79	0.312667	0.664	0.5	3.1865e-75	MAIT
ENSMFAG00000030902	2.16023e-77	0.403889	0.486	0.332	3.75707e-73	MAIT
WSB1	4.07038e-77	0.307967	0.541	0.376	7.0792e-73	MAIT
NR4A2	8.00838e-76	0.328661	0.872	0.768	1.39282e-71	MAIT
ENSMFAG00000020465	7.76175e-75	0.585869	0.159	0.077	1.34992e-70	MAIT
PELO	3.25598e-72	0.282746	0.379	0.241	5.66281e-68	MAIT
TMEM243	3.89863e-70	0.274173	0.407	0.266	6.78049e-66	MAIT
TP53I13	4.06042e-69	0.261779	0.267	0.155	7.06188e-65	MAIT
MRPL14	1.64262e-68	0.251886	0.323	0.198	2.85684e-64	MAIT
MACF1	5.20728e-64	0.2519	0.362	0.234	9.0565e-60	MAIT
CKLF	1.02365e-63	0.25332	0.366	0.236	1.78033e-59	MAIT
TUBB4B	1.965e-63	0.289611	0.455	0.314	3.41752e-59	MAIT
ENSMFAG00000041970	4.71349e-63	0.302018	0.395	0.264	8.19771e-59	MAIT
ENSMFAG00000033294	8.97397e-62	0.268628	0.326	0.207	1.56075e-57	MAIT
SQSTM1	2.5976e-60	0.285799	0.411	0.28	4.51775e-56	MAIT
SEPTIN6	6.25975e-60	0.259724	0.494	0.35	1.0887e-55	MAIT
SYTL3	7.70628e-58	0.257383	0.305	0.193	1.34028e-53	MAIT
SLC2A14	7.04568e-56	0.379727	0.541	0.416	1.22539e-51	MAIT
SAT1	9.90986e-56	0.304445	0.496	0.361	1.72352e-51	MAIT
ENSMFAG00000046631	2.88917e-54	0.34921	0.275	0.177	5.02484e-50	MAIT
YWHAH	2.25926e-51	0.253161	0.554	0.417	3.9293e-47	MAIT
RGCC	3.76435e-50	0.320483	0.528	0.402	6.54697e-46	MAIT
GADD45A	3.60433e-33	0.288294	0.333	0.246	6.26866e-29	MAIT
ENSMFAG00000033126	3.23032e-24	0.631737	0.545	0.476	5.61818e-20	MAIT
SFig 2E
markers.gene	p_val	avg_log2FC	pct.1	pct.2	p_val_adj	cluster
ENSMFAG00000044787	0	2.45375	0.396	0.053	0	CD8IEL
ENSMFAG00000044751	0	2.01716	0.601	0.155	0	CD8IEL
TYROBP	0	1.98008	0.72	0.286	0	CD8IEL
GNLY	0	1.9254	0.635	0.267	0	CD8IEL
ENSMFAG00000035374	0	1.79855	0.694	0.366	0	CD8IEL
CD7	0	1.61719	0.581	0.232	0	CD8IEL
PRSS57	0	1.57268	0.537	0.146	0	CD8IEL
CD160	0	1.44499	0.39	0.076	0	CD8IEL
CCL5	0	1.43713	0.989	0.762	0	CD8IEL
ENSMFAG00000030792	0	1.3849	0.441	0.066	0	CD8IEL
KLRD1	0	1.32278	0.912	0.48	0	CD8IEL
FGR	0	0.972357	0.429	0.116	0	CD8IEL
IL2RB	0	0.967667	0.846	0.62	0	CD8IEL
AOAH	0	0.79164	0.216	0.035	0	CD8IEL
ITGAD	0	0.580905	0.137	0.013	0	CD8IEL
SYK	0	0.562685	0.137	0.012	0	CD8IEL
CCNJL	4.52004e-289	0.460268	0.114	0.009	7.86125e-285	CD8IEL
SH2D1B	2.22932e-252	0.423842	0.108	0.01	3.87724e-248	CD8IEL
KLRC1	7.74226e-246	1.17089	0.469	0.224	1.34653e-241	CD8IEL
PTPN12	3.67455e-217	0.722886	0.287	0.097	6.39078e-213	CD8IEL
FCER1G	2.73829e-215	1.16732	0.141	0.025	4.76244e-211	CD8IEL
TENT5A	6.38303e-197	0.422962	0.109	0.015	1.11014e-192	CD8IEL
EOMES	2.30235e-194	0.793065	0.552	0.31	4.00425e-190	CD8IEL
ACOT7	4.30099e-169	0.719867	0.338	0.148	7.48028e-165	CD8IEL
TMCC3	1.21605e-168	0.440369	0.11	0.019	2.11495e-164	CD8IEL
PLCG2	2.92714e-162	0.483063	0.179	0.05	5.09088e-158	CD8IEL
LITAF	6.01043e-159	0.674929	0.33	0.144	1.04533e-154	CD8IEL
FCRL6	5.25514e-142	0.517445	0.273	0.11	9.13974e-138	CD8IEL
CRTAM	2.97306e-135	0.641104	0.387	0.196	5.17075e-131	CD8IEL
PLEK	5.61999e-126	0.623559	0.464	0.271	9.77429e-122	CD8IEL
CD63	2.22949e-125	0.526186	0.771	0.614	3.87753e-121	CD8IEL
LYN	5.35481e-124	0.373918	0.117	0.029	9.31308e-120	CD8IEL
ENSMFAG00000042623	1.42952e-123	0.693744	0.766	0.684	2.48623e-119	CD8IEL
STOM	7.9453e-123	0.425262	0.134	0.037	1.38185e-118	CD8IEL
APBB2	1.35571e-122	0.4859	0.174	0.058	2.35786e-118	CD8IEL
TIGIT	8.41428e-118	0.547836	0.52	0.324	1.46341e-113	CD8IEL
CYRIA	1.01692e-103	0.380087	0.137	0.043	1.76862e-99	CD8IEL
IKZF2	3.46248e-102	0.481037	0.223	0.096	6.02195e-98	CD8IEL
ENSMFAG00000037849	7.67145e-102	0.387359	0.102	0.026	1.33422e-97	CD8IEL
MYRF	1.07421e-99	0.429299	0.157	0.056	1.86827e-95	CD8IEL
LAT2	3.5574e-99	0.452684	0.126	0.039	6.18704e-95	CD8IEL
CST7	7.65043e-98	0.329772	0.959	0.89	1.33056e-93	CD8IEL
HOPX	2.38563e-97	0.48448	0.69	0.526	4.14909e-93	CD8IEL
SCML4	1.25467e-94	0.472838	0.719	0.566	2.18212e-90	CD8IEL
PTPN22	6.93197e-88	0.501605	0.643	0.494	1.20561e-83	CD8IEL
GZMA	2.86295e-81	0.926585	0.362	0.217	4.97924e-77	CD8IEL
ZEB2	3.64167e-81	0.434055	0.401	0.243	6.33359e-77	CD8IEL
RRN3	8.66383e-78	0.464541	0.178	0.079	1.50681e-73	CD8IEL
SKAP2	1.39524e-76	0.416356	0.249	0.128	2.4266e-72	CD8IEL
SERPINB6	1.26976e-72	0.308775	0.134	0.052	2.20836e-68	CD8IEL
METRNL	3.43413e-70	0.432576	0.275	0.152	5.97263e-66	CD8IEL
RHOC	4.44577e-69	0.412984	0.443	0.297	7.73209e-65	CD8IEL
TCF7	2.42611e-65	0.435164	0.395	0.261	4.2195e-61	CD8IEL
ENSMFAG00000000210	7.39508e-62	0.377897	0.277	0.158	1.28615e-57	CD8IEL
ENSMFAG00000030025	2.4619e-59	0.40177	0.64	0.514	4.28173e-55	CD8IEL
SEPTIN11	2.99526e-57	0.353639	0.495	0.353	5.20935e-53	CD8IEL
ARHGAP9	3.39065e-54	0.384518	0.457	0.326	5.89702e-50	CD8IEL
GSN	2.75767e-53	0.402986	0.29	0.181	4.79615e-49	CD8IEL
CD244	2.66429e-51	0.343625	0.284	0.173	4.63373e-47	CD8IEL
ENSMFAG00000041885	1.03837e-49	0.336026	0.264	0.16	1.80592e-45	CD8IEL
GSTP1	3.53189e-48	0.308571	0.759	0.666	6.14266e-44	CD8IEL
PTPN6	1.86281e-47	0.391746	0.393	0.278	3.23979e-43	CD8IEL
ADGRE5	4.16474e-47	0.356846	0.656	0.542	7.24331e-43	CD8IEL
AGPAT5	4.2551e-44	0.352151	0.144	0.074	7.40048e-40	CD8IEL
AGFG2	6.9487e-43	0.27237	0.169	0.091	1.20852e-38	CD8IEL
PRKACB	2.75612e-42	0.316287	0.47	0.35	4.79344e-38	CD8IEL
VAV3	4.47406e-42	0.324777	0.259	0.163	7.78128e-38	CD8IEL
ITM2C	4.61339e-40	0.347033	0.188	0.108	8.02361e-36	CD8IEL
TNFRSF1B	3.76628e-39	0.336074	0.736	0.668	6.55031e-35	CD8IEL
EFHD2	3.18297e-37	0.266506	0.436	0.321	5.53583e-33	CD8IEL
DUSP6	1.01827e-36	0.341028	0.176	0.101	1.77098e-32	CD8IEL
LYST	1.69034e-36	0.343196	0.452	0.351	2.93984e-32	CD8IEL
PTP4A2	2.04617e-35	0.288207	0.716	0.635	3.5587e-31	CD8IEL
PIK3AP1	6.92314e-34	0.297119	0.193	0.119	1.20407e-29	CD8IEL
OTUD5	9.14712e-33	0.524515	0.274	0.192	1.59087e-28	CD8IEL
DGKD	2.06517e-30	0.288598	0.188	0.118	3.59174e-26	CD8IEL
DGKZ	2.41539e-30	0.280022	0.475	0.38	4.20085e-26	CD8IEL
MAPK1	1.6645e-29	0.278738	0.488	0.391	2.8949e-25	CD8IEL
TRGC2	3.26294e-28	0.252255	0.176	0.109	5.67491e-24	CD8IEL
AXIN1	1.59867e-27	0.271406	0.228	0.153	2.78041e-23	CD8IEL
SH2D1A	4.69518e-27	0.271823	0.497	0.412	8.16585e-23	CD8IEL
PDE4A	5.50773e-26	0.257058	0.212	0.143	9.57904e-22	CD8IEL
ENSMFAG00000040946	2.1086e-24	0.282749	0.585	0.507	3.66728e-20	CD8IEL
IFI27	3.03044e-21	0.294647	0.326	0.249	5.27054e-17	CD8IEL
PLAC8	9.92793e-16	0.417871	0.205	0.155	1.72667e-11	CD8IEL
SFig 2F
Markers.gene	p_val	avg_log2FC	pct.1	pct.2	p_val_adj	cluster
S100A10	0	2.16654	0.985	0.716	0	CD8Temra
FLNA	0	2.03164	0.932	0.435	0	CD8Temra
KLF3	0	1.7386	0.572	0.104	0	CD8Temra
S100A4	0	1.6964	0.997	0.846	0	CD8Temra
ANXA1	0	1.61507	0.886	0.461	0	CD8Temra
GZMB	0	1.55997	0.996	0.802	0	CD8Temra
ZEB2	0	1.54993	0.662	0.222	0	CD8Temra
AHNAK	0	1.49964	0.703	0.279	0	CD8Temra
UCP2	0	1.36524	0.814	0.457	0	CD8Temra
RIPOR2	0	1.31639	0.83	0.468	0	CD8Temra
ANXA2	0	1.26415	0.756	0.402	0	CD8Temra
ADGRG1	0	1.20445	0.323	0.025	0	CD8Temra
EMP3	0	1.19181	0.944	0.717	0	CD8Temra
TSPAN2	0	1.18115	0.304	0.02	0	CD8Temra
PRF1	0	1.17879	0.899	0.588	0	CD8Temra
NKG7	0	1.15973	0.998	0.948	0	CD8Temra
ENSMFAG00000036985	0	1.05716	0.982	0.806	0	CD8Temra
CD52	0	0.869951	0.999	0.989	0	CD8Temra
ITGAM	0	0.832374	0.203	0.027	0	CD8Temra
GPR153	0	0.823603	0.207	0.026	0	CD8Temra
AFAP1L2	0	0.790613	0.159	0.011	0	CD8Temra
ACOT11	0	0.764757	0.178	0.007	0	CD8Temra
TMSB10	0	0.7579	0.999	0.992	0	CD8Temra
PDGFRB	0	0.612022	0.134	0.006	0	CD8Temra
NHSL2	0	0.592366	0.122	0.004	0	CD8Temra
CX3CR1	0	0.583362	0.131	0.002	0	CD8Temra
SEMA3G	2.84986e-302	0.835262	0.218	0.036	4.95647e-298	CD8Temra
LFNG	4.10494e-295	1.05246	0.42	0.138	7.13932e-291	CD8Temra
PCDH1	8.82164e-287	0.584743	0.138	0.013	1.53426e-282	CD8Temra
TGFBR3	5.50952e-278	1.08074	0.492	0.19	9.58216e-274	CD8Temra
HOPX	4.93529e-276	0.96198	0.818	0.52	8.58345e-272	CD8Temra
SERPINA1	7.40934e-275	1.06133	0.485	0.189	1.28863e-270	CD8Temra
GLIPR2	1.38372e-272	1.03254	0.709	0.424	2.40657e-268	CD8Temra
SSBP4	9.61595e-251	0.951944	0.73	0.457	1.67241e-246	CD8Temra
RAP1B	2.61315e-249	0.797892	0.889	0.732	4.54479e-245	CD8Temra
ENSMFAG00000039395	2.1246e-245	0.849642	0.971	0.921	3.69511e-241	CD8Temra
PLEKHG3	2.21578e-245	0.809918	0.25	0.059	3.85368e-241	CD8Temra
CD99	2.61277e-237	0.926282	0.775	0.543	4.54413e-233	CD8Temra
IFI27L2	9.69035e-233	0.740114	0.947	0.858	1.68535e-228	CD8Temra
PRR5	5.15064e-222	0.864784	0.359	0.124	8.95799e-218	CD8Temra
MSN	5.99661e-222	0.761828	0.88	0.717	1.04293e-217	CD8Temra
TBX21	1.91074e-221	0.938107	0.396	0.151	3.32315e-217	CD8Temra
ENSMFAG00000037514	4.66333e-219	0.676663	0.965	0.935	8.11046e-215	CD8Temra
ATP2B4	3.21126e-216	0.97099	0.569	0.292	5.58502e-212	CD8Temra
EFHD2	1.06485e-214	0.904332	0.586	0.31	1.85199e-210	CD8Temra
TGFB1	1.02907e-208	0.732509	0.889	0.73	1.78976e-204	CD8Temra
VANGL1	7.75795e-205	0.534415	0.14	0.021	1.34926e-200	CD8Temra
GDE1	4.14099e-200	0.880652	0.288	0.091	7.20202e-196	CD8Temra
TSC22D3	1.09716e-199	0.739316	0.911	0.75	1.90819e-195	CD8Temra
CLEC12A	1.16299e-198	0.963865	0.455	0.205	2.02267e-194	CD8Temra
GTF3C1	1.31857e-192	0.878268	0.303	0.101	2.29325e-188	CD8Temra
TIMP1	7.44268e-187	0.900231	0.28	0.09	1.29443e-182	CD8Temra
RASGRP2	1.99437e-182	0.838528	0.41	0.177	3.46861e-178	CD8Temra
ITGB2	2.96676e-181	0.732678	0.85	0.684	5.1598e-177	CD8Temra
CCL5	3.50889e-179	0.672014	0.956	0.778	6.10265e-175	CD8Temra
RGS9	3.93644e-174	0.759235	0.311	0.11	6.84625e-170	CD8Temra
TAGLN2	1.04617e-173	0.727697	0.826	0.659	1.8195e-169	CD8Temra
CST7	1.10942e-172	0.577315	0.961	0.894	1.92951e-168	CD8Temra
RUNX3	5.62279e-171	0.807839	0.608	0.357	9.77916e-167	CD8Temra
CD3G	1.82667e-170	0.666115	0.868	0.751	3.17695e-166	CD8Temra
ISCA1	1.44156e-167	0.830313	0.572	0.332	2.50715e-163	CD8Temra
STK38	2.11413e-162	0.794591	0.352	0.145	3.67689e-158	CD8Temra
CALM1	4.20281e-160	0.48126	0.982	0.959	7.30952e-156	CD8Temra
PLEC	9.45878e-158	0.811279	0.388	0.172	1.64507e-153	CD8Temra
NUDT11	1.07264e-157	0.453295	0.109	0.016	1.86553e-153	CD8Temra
AP1S2	3.35258e-156	0.827572	0.596	0.368	5.83082e-152	CD8Temra
CAPG	3.93695e-156	0.708603	0.237	0.071	6.84715e-152	CD8Temra
DPYSL2	4.34617e-153	0.460089	0.111	0.018	7.55886e-149	CD8Temra
GNLY	1.80349e-152	0.598459	0.565	0.294	3.13663e-148	CD8Temra
TESC	5.34841e-147	0.780597	0.727	0.528	9.30195e-143	CD8Temra
CMA1	9.38208e-141	0.624112	0.2	0.058	1.63173e-136	CD8Temra
PRDM1	3.66389e-133	0.691804	0.695	0.475	6.37223e-129	CD8Temra
SH3BP5	1.04619e-127	0.669747	0.292	0.118	1.81953e-123	CD8Temra
RASA3	8.64062e-124	0.612075	0.231	0.082	1.50278e-119	CD8Temra
ACTB	5.12114e-122	0.420637	0.999	0.997	8.90668e-118	CD8Temra
HLA-DPA1	2.28093e-120	0.742782	0.434	0.229	3.96699e-116	CD8Temra
ENSMFAG00000043175	4.00632e-120	0.78908	0.102	0.019	6.96779e-116	CD8Temra
CYRIA	3.85373e-119	0.518681	0.162	0.045	6.7024e-115	CD8Temra
ARPC1B	7.29267e-118	0.530032	0.885	0.827	1.26834e-113	CD8Temra
ITGA4	1.7893e-116	0.73096	0.482	0.283	3.11195e-112	CD8Temra
IL7	2.96119e-116	0.415932	0.118	0.026	5.15011e-112	CD8Temra
GLRX	1.44732e-115	0.626646	0.283	0.119	2.51717e-111	CD8Temra
FXYD5	2.2085e-115	0.526582	0.863	0.766	3.84103e-111	CD8Temra
MOB2	1.68986e-114	0.675581	0.48	0.287	2.939e-110	CD8Temra
FAR1	1.89576e-114	0.714898	0.48	0.283	3.29711e-110	CD8Temra
RNF11	8.43091e-113	0.738676	0.335	0.161	1.4663e-108	CD8Temra
PRR5L	9.32707e-113	0.633947	0.246	0.096	1.62216e-108	CD8Temra
MATK	4.10823e-112	0.695986	0.449	0.253	7.14504e-108	CD8Temra
KLF6	2.43294e-110	0.570327	0.832	0.687	4.23137e-106	CD8Temra
ZYX	2.76965e-110	0.710368	0.427	0.237	4.81698e-106	CD8Temra
MTPN	3.70579e-107	0.686785	0.557	0.373	6.44511e-103	CD8Temra
ENSMFAG00000041919	1.06404e-103	0.382587	0.975	0.959	1.85058e-99	CD8Temra
KLRD1	1.16183e-103	0.621554	0.725	0.524	2.02066e-99	CD8Temra
NUDT1	1.24188e-101	0.657309	0.245	0.102	2.15987e-97	CD8Temra
CLIC5	7.40634e-100	0.64088	0.335	0.166	1.28811e-95	CD8Temra
ADD3	1.54633e-93	0.600932	0.264	0.119	2.68937e-89	CD8Temra
MYO1G	4.00845e-91	0.607773	0.302	0.15	6.9715e-87	CD8Temra
LY6E	4.15155e-91	0.459601	0.925	0.866	7.22038e-87	CD8Temra
TMEM156	6.77544e-91	0.547242	0.239	0.102	1.17838e-86	CD8Temra
ENSMFAG00000035592	1.95859e-90	0.479105	0.159	0.053	3.40637e-86	CD8Temra
DBI	4.32609e-90	0.613216	0.668	0.522	7.52393e-86	CD8Temra
RHOC	1.13146e-88	0.634581	0.474	0.301	1.96784e-84	CD8Temra
ARHGDIB	3.07759e-87	0.340132	0.981	0.956	5.35254e-83	CD8Temra
MGST3	1.41603e-85	0.578991	0.559	0.406	2.46277e-81	CD8Temra
DYNLL1	6.67419e-85	0.650418	0.589	0.432	1.16077e-80	CD8Temra
CAPN2	9.48307e-85	0.561879	0.245	0.11	1.6493e-80	CD8Temra
BIN2	6.0926e-84	0.543606	0.707	0.575	1.05963e-79	CD8Temra
RHOBTB3	7.91702e-83	0.400788	0.114	0.032	1.37693e-78	CD8Temra
AP2M1	2.40357e-79	0.548111	0.575	0.422	4.18028e-75	CD8Temra
CDKN2D	4.45813e-79	0.477755	0.189	0.076	7.75357e-75	CD8Temra
IL18	1.77765e-77	0.388584	0.123	0.038	3.09169e-73	CD8Temra
SRGN	3.32076e-76	0.302818	0.972	0.945	5.77547e-72	CD8Temra
CAPZB	2.86224e-75	0.476824	0.728	0.61	4.978e-71	CD8Temra
FAM53B	4.77188e-75	0.629158	0.403	0.246	8.29925e-71	CD8Temra
CD226	7.25825e-75	0.562505	0.312	0.167	1.26236e-70	CD8Temra
GAPDH	1.38992e-74	0.366947	0.956	0.921	2.41736e-70	CD8Temra
RAB27A	1.67246e-74	0.575147	0.563	0.411	2.90874e-70	CD8Temra
PXN	5.53852e-74	0.553552	0.292	0.155	9.6326e-70	CD8Temra
LAPTM5	1.26587e-72	0.42061	0.844	0.754	2.2016e-68	CD8Temra
PDZD4	7.10871e-72	0.41981	0.133	0.046	1.23635e-67	CD8Temra
ITGB1	3.77679e-69	0.506992	0.477	0.314	6.5686e-65	CD8Temra
DHRS7	4.17935e-69	0.550137	0.535	0.385	7.26872e-65	CD8Temra
HLA-DRA	4.29183e-68	0.664156	0.252	0.127	7.46436e-64	CD8Temra
ADIPOR2	1.28873e-67	0.466623	0.196	0.087	2.24136e-63	CD8Temra
YWHAB	4.39366e-67	0.395868	0.875	0.799	7.64145e-63	CD8Temra
CEMIP2	1.22341e-65	0.538831	0.337	0.197	2.12776e-61	CD8Temra
BCL9L	1.75414e-65	0.543988	0.352	0.212	3.0508e-61	CD8Temra
ENSMFAG00000042202	5.14883e-65	0.65461	0.258	0.133	8.95485e-61	CD8Temra
SLCO3A1	9.63143e-65	0.474114	0.251	0.128	1.6751e-60	CD8Temra
CAST	3.89264e-64	0.512272	0.597	0.46	6.77008e-60	CD8Temra
CCDC167	7.73509e-64	0.631431	0.306	0.176	1.34529e-59	CD8Temra
PPP3CA	2.35392e-63	0.54704	0.454	0.309	4.09395e-59	CD8Temra
ENSMFAG00000036093	5.45828e-63	0.402255	0.808	0.714	9.49303e-59	CD8Temra
CLIC1	7.94244e-63	0.395366	0.834	0.747	1.38135e-58	CD8Temra
ENSMFAG00000033843	1.29767e-62	0.369665	0.897	0.86	2.25691e-58	CD8Temra
RPS6KA1	1.91855e-62	0.555306	0.421	0.281	3.33674e-58	CD8Temra
MYRF	1.94016e-62	0.456464	0.154	0.062	3.37432e-58	CD8Temra
HACD4	5.11709e-62	0.368904	0.111	0.037	8.89963e-58	CD8Temra
SUN2	6.2177e-62	0.517146	0.563	0.427	1.08138e-57	CD8Temra
BHLHE40	6.29574e-61	0.373601	0.543	0.365	1.09496e-56	CD8Temra
TSPAN32	1.29499e-60	0.563247	0.33	0.199	2.25225e-56	CD8Temra
ARPC2	2.91424e-60	0.30683	0.94	0.91	5.06844e-56	CD8Temra
CDC42SE1	4.5493e-60	0.505602	0.505	0.371	7.91215e-56	CD8Temra
VSIR	1.84629e-59	0.530309	0.321	0.193	3.21107e-55	CD8Temra
PTPN4	7.5132e-59	0.500296	0.316	0.186	1.3067e-54	CD8Temra
PLSCR3	8.20611e-59	0.474829	0.221	0.111	1.42721e-54	CD8Temra
MAST3	1.00935e-58	0.509391	0.296	0.17	1.75547e-54	CD8Temra
OSBPL8	7.37218e-58	0.530105	0.352	0.221	1.28217e-53	CD8Temra
SLC25A4	2.27429e-57	0.515846	0.391	0.259	3.95545e-53	CD8Temra
PLEK	2.49488e-57	0.477811	0.433	0.285	4.3391e-53	CD8Temra
ENSMFAG00000045040	6.82612e-57	0.53289	0.415	0.285	1.1872e-52	CD8Temra
CAP1	3.70904e-56	0.392335	0.786	0.7	6.45077e-52	CD8Temra
TXNIP	4.59795e-56	0.296897	0.923	0.821	7.99676e-52	CD8Temra
SLCO4C1	4.70002e-56	0.369959	0.124	0.047	8.17427e-52	CD8Temra
RABAC1	2.27207e-55	0.433428	0.663	0.541	3.95158e-51	CD8Temra
PFN1	3.5823e-55	0.378225	0.943	0.924	6.23034e-51	CD8Temra
ENPP4	1.32021e-54	0.484749	0.343	0.212	2.2961e-50	CD8Temra
ADGRE5	3.72229e-54	0.455084	0.663	0.547	6.4738e-50	CD8Temra
ATXN7L1	2.97585e-53	0.388528	0.152	0.065	5.1756e-49	CD8Temra
CDC25B	3.01502e-53	0.40526	0.208	0.104	5.24373e-49	CD8Temra
CD44	3.46254e-53	0.407755	0.685	0.573	6.02205e-49	CD8Temra
ULK2	5.55748e-53	0.358327	0.109	0.039	9.66557e-49	CD8Temra
JAKMIP2	1.23903e-52	0.345973	0.116	0.044	2.15491e-48	CD8Temra
CORO1A	4.80746e-52	0.298589	0.972	0.952	8.36114e-48	CD8Temra
MYH9	6.90384e-52	0.39838	0.734	0.641	1.20072e-47	CD8Temra
RAC2	7.58036e-52	0.279138	0.952	0.915	1.31838e-47	CD8Temra
LSP1	1.55592e-51	0.364955	0.84	0.79	2.70606e-47	CD8Temra
ELOVL5	1.8375e-51	0.451014	0.391	0.261	3.19578e-47	CD8Temra
TNFRSF1B	4.43493e-50	0.397403	0.755	0.669	7.71323e-46	CD8Temra
ESYT1	5.92847e-50	0.45544	0.419	0.292	1.03108e-45	CD8Temra
RNF149	5.95975e-50	0.431607	0.526	0.402	1.03652e-45	CD8Temra
ARID5B	8.09585e-50	0.43348	0.227	0.12	1.40803e-45	CD8Temra
IQGAP2	1.61569e-49	0.485044	0.417	0.29	2.81001e-45	CD8Temra
ENSMFAG00000000676	3.07637e-49	0.368264	0.134	0.056	5.35042e-45	CD8Temra
ENSMFAG00000033090	3.14047e-49	0.496038	0.397	0.274	5.46191e-45	CD8Temra
COX8A	1.27602e-48	0.405279	0.718	0.63	2.21925e-44	CD8Temra
BRD7	3.13655e-48	0.485836	0.376	0.258	5.45509e-44	CD8Temra
GSTK1	2.05248e-47	0.442744	0.462	0.34	3.56967e-43	CD8Temra
PPP1CA	2.40934e-47	0.387027	0.692	0.603	4.19033e-43	CD8Temra
SORL1	2.46745e-47	0.436736	0.614	0.508	4.29139e-43	CD8Temra
MAP3K1	4.50863e-47	0.460731	0.546	0.43	7.84142e-43	CD8Temra
SERPINB9	6.79521e-47	0.452073	0.26	0.153	1.18182e-42	CD8Temra
ATP2B1	1.78439e-46	0.507502	0.304	0.191	3.10342e-42	CD8Temra
CPD	4.48851e-46	0.455213	0.422	0.302	7.80641e-42	CD8Temra
ENSMFAG00000046031	6.46738e-46	0.358926	0.119	0.049	1.12481e-41	CD8Temra
RAPGEF2	9.07842e-46	0.456804	0.25	0.144	1.57892e-41	CD8Temra
IFI27	8.20807e-45	0.587119	0.363	0.249	1.42755e-40	CD8Temra
ACTR3	1.36358e-44	0.378492	0.723	0.648	2.37154e-40	CD8Temra
CALHM2	3.96606e-44	0.360654	0.168	0.083	6.89777e-40	CD8Temra
NRROS	4.44708e-44	0.435345	0.168	0.084	7.73437e-40	CD8Temra
PTTG1	5.03657e-44	0.385378	0.344	0.219	8.7596e-40	CD8Temra
DSTN	6.80189e-44	0.470002	0.375	0.264	1.18299e-39	CD8Temra
ARHGEF3	7.61417e-44	0.453123	0.431	0.316	1.32426e-39	CD8Temra
ENSMFAG00000045269	1.42765e-43	0.262592	0.942	0.919	2.48298e-39	CD8Temra
METRNL	1.52392e-43	0.397355	0.269	0.159	2.65041e-39	CD8Temra
YBX1	2.45869e-43	0.318317	0.828	0.77	4.27615e-39	CD8Temra
SYNE1	4.27583e-43	0.465546	0.456	0.34	7.43653e-39	CD8Temra
SRI	2.19517e-42	0.379631	0.595	0.495	3.81784e-38	CD8Temra
ADCY7	2.63024e-42	0.39884	0.191	0.102	4.57452e-38	CD8Temra
NDUFB9	3.93376e-42	0.431618	0.514	0.409	6.84159e-38	CD8Temra
DOCK11	5.1063e-42	0.45478	0.355	0.242	8.88087e-38	CD8Temra
CASP8	3.75266e-40	0.423771	0.4	0.289	6.52663e-36	CD8Temra
ENSMFAG00000039261	1.51272e-39	0.3146	0.13	0.059	2.63092e-35	CD8Temra
VIM	1.86157e-39	0.388297	0.802	0.747	3.23764e-35	CD8Temra
ILRUN	1.92075e-39	0.347932	0.156	0.078	3.34057e-35	CD8Temra
GNB2	1.90209e-38	0.364363	0.612	0.519	3.30811e-34	CD8Temra
REXO2	3.92506e-38	0.406462	0.312	0.209	6.82647e-34	CD8Temra
TLE5	3.94538e-38	0.398358	0.6	0.513	6.86181e-34	CD8Temra
ENSMFAG00000003092	4.6542e-38	0.414192	0.383	0.278	8.09459e-34	CD8Temra
GFI1	1.58726e-37	0.409405	0.215	0.126	2.76055e-33	CD8Temra
SEMA4D	2.68409e-37	0.368411	0.637	0.542	4.66817e-33	CD8Temra
SLC9A3R1	4.30827e-37	0.363942	0.626	0.531	7.49295e-33	CD8Temra
ENSMFAG00000001552	8.05437e-36	0.366686	0.561	0.469	1.40082e-31	CD8Temra
SFXN3	1.15288e-35	0.328172	0.125	0.059	2.00508e-31	CD8Temra
HSPA8	1.23171e-35	0.268323	0.909	0.887	2.14219e-31	CD8Temra
MXD4	2.4436e-35	0.404807	0.486	0.383	4.24991e-31	CD8Temra
TLN1	2.7222e-35	0.332517	0.708	0.624	4.73446e-31	CD8Temra
GNAI2	3.9902e-35	0.277916	0.763	0.693	6.93976e-31	CD8Temra
PSMA7	4.53814e-35	0.321135	0.737	0.671	7.89273e-31	CD8Temra
ARPC4	1.20269e-34	0.369334	0.608	0.52	2.09171e-30	CD8Temra
ENSMFAG00000000257	2.05513e-34	0.451106	0.564	0.458	3.57428e-30	CD8Temra
MFNG	8.68435e-34	0.377868	0.478	0.378	1.51038e-29	CD8Temra
TSPAN14	1.174e-33	0.395002	0.284	0.189	2.04183e-29	CD8Temra
ARRDC2	3.99352e-33	0.393626	0.242	0.153	6.94554e-29	CD8Temra
MADD	4.21985e-33	0.392964	0.273	0.179	7.33916e-29	CD8Temra
DTX3	4.72182e-33	0.360941	0.153	0.082	8.2122e-29	CD8Temra
CTSA	6.74144e-33	0.350887	0.548	0.454	1.17247e-28	CD8Temra
C1orf56	8.78028e-33	0.366781	0.259	0.167	1.52707e-28	CD8Temra
DUS2	8.89162e-33	0.302189	0.122	0.059	1.54643e-28	CD8Temra
SNX18	1.43961e-32	0.32683	0.148	0.077	2.50377e-28	CD8Temra
EHD1	2.30176e-32	0.387132	0.292	0.198	4.00323e-28	CD8Temra
SHISA5	3.26281e-32	0.318179	0.68	0.611	5.67469e-28	CD8Temra
CD63	1.16511e-31	0.344401	0.697	0.631	2.02636e-27	CD8Temra
ENSMFAG00000004741	2.06907e-31	0.373993	0.416	0.322	3.59853e-27	CD8Temra
AIDA	2.31969e-31	0.353202	0.204	0.123	4.0344e-27	CD8Temra
EPS15	5.16249e-31	0.397065	0.283	0.193	8.9786e-27	CD8Temra
TMEM50A	1.39172e-30	0.320337	0.615	0.539	2.42049e-26	CD8Temra
CDK2AP2	1.50105e-30	0.3733	0.581	0.5	2.61063e-26	CD8Temra
NDUFB7	2.26251e-30	0.323088	0.509	0.421	3.93496e-26	CD8Temra
LRRC8A	3.76893e-30	0.318538	0.172	0.098	6.55492e-26	CD8Temra
SNRK	3.81519e-30	0.38992	0.41	0.315	6.63537e-26	CD8Temra
ANXA6	6.91968e-30	0.354102	0.548	0.464	1.20347e-25	CD8Temra
ADAP1	9.97961e-30	0.268152	0.102	0.048	1.73565e-25	CD8Temra
ENSMFAG00000037705	1.09785e-29	0.283329	0.514	0.4	1.90938e-25	CD8Temra
YWHAZ	1.1821e-29	0.252918	0.828	0.787	2.05591e-25	CD8Temra
SIGIRR	1.31012e-29	0.343349	0.48	0.386	2.27856e-25	CD8Temra
PTTG1IP	1.54098e-29	0.382531	0.375	0.284	2.68008e-25	CD8Temra
TBC1D10C	1.81053e-28	0.333578	0.625	0.551	3.14887e-24	CD8Temra
NCR3	1.96097e-28	0.382328	0.345	0.249	3.41052e-24	CD8Temra
ENSMFAG00000003974	2.04593e-28	0.364831	0.335	0.246	3.55828e-24	CD8Temra
TPST2	7.49648e-28	0.38791	0.29	0.206	1.30379e-23	CD8Temra
ENSMFAG00000045054	1.12012e-27	0.308981	0.545	0.424	1.94812e-23	CD8Temra
RDH5	1.37929e-27	0.294724	0.692	0.629	2.39887e-23	CD8Temra
LRRC8C	1.39735e-27	0.359616	0.394	0.299	2.43027e-23	CD8Temra
ENSMFAG00000002298	1.58449e-27	0.36968	0.402	0.316	2.75574e-23	CD8Temra
ITGB7	6.54918e-27	0.312887	0.215	0.136	1.13903e-22	CD8Temra
NAAA	7.13151e-27	0.345175	0.201	0.127	1.24031e-22	CD8Temra
WASF2	7.29234e-27	0.310942	0.452	0.362	1.26828e-22	CD8Temra
TTC3	9.15002e-27	0.345655	0.15	0.085	1.59137e-22	CD8Temra
FBXW7	1.98314e-26	0.341313	0.194	0.12	3.44907e-22	CD8Temra
USP28	3.43662e-26	0.26535	0.134	0.073	5.97697e-22	CD8Temra
SUB1	9.38305e-26	0.276942	0.747	0.705	1.6319e-21	CD8Temra
APBB2	1.42401e-25	0.275474	0.129	0.069	2.47665e-21	CD8Temra
RAB11A	1.69582e-25	0.36402	0.382	0.301	2.94937e-21	CD8Temra
ATP5PO	2.00775e-25	0.259303	0.751	0.696	3.49188e-21	CD8Temra
NOSIP	2.11282e-25	0.393333	0.273	0.192	3.67462e-21	CD8Temra
NDUFA11	2.11571e-24	0.268748	0.652	0.584	3.67965e-20	CD8Temra
NUCB2	3.79566e-24	0.344803	0.352	0.265	6.60142e-20	CD8Temra
IKZF1	5.82858e-24	0.290263	0.636	0.569	1.01371e-19	CD8Temra
CMAS	6.31626e-24	0.314355	0.166	0.101	1.09852e-19	CD8Temra
ABHD17A	7.86867e-24	0.334316	0.469	0.394	1.36852e-19	CD8Temra
RESF1	8.42929e-24	0.347304	0.508	0.433	1.46602e-19	CD8Temra
APOBEC3C	8.83091e-24	0.33928	0.435	0.35	1.53587e-19	CD8Temra
AAK1	1.30023e-23	0.292286	0.488	0.413	2.26136e-19	CD8Temra
ORAI1	1.74534e-23	0.26888	0.602	0.524	3.03549e-19	CD8Temra
ANXA7	2.42015e-23	0.336669	0.249	0.173	4.20912e-19	CD8Temra
LMO4	7.24662e-23	0.36316	0.284	0.206	1.26033e-18	CD8Temra
SCP2	7.95934e-23	0.348346	0.415	0.34	1.38429e-18	CD8Temra
UBL3	1.49037e-22	0.319335	0.307	0.227	2.59205e-18	CD8Temra
DYNLRB1	3.10817e-22	0.307762	0.571	0.512	5.40573e-18	CD8Temra
ATOX1	4.07905e-22	0.337511	0.48	0.408	7.09428e-18	CD8Temra
TBCB	1.62817e-21	0.313513	0.249	0.178	2.83172e-17	CD8Temra
ACTR2	2.36416e-21	0.280626	0.681	0.63	4.11175e-17	CD8Temra
PPP1R12A	3.17168e-21	0.265611	0.675	0.625	5.51618e-17	CD8Temra
ENSMFAG00000033691	3.22023e-21	0.281246	0.497	0.424	5.60062e-17	CD8Temra
SH3BGRL3	3.54845e-21	0.288668	0.16	0.101	6.17147e-17	CD8Temra
PICALM	4.84252e-21	0.322798	0.333	0.259	8.42212e-17	CD8Temra
RNH1	6.21295e-21	0.32552	0.365	0.29	1.08056e-16	CD8Temra
TEX264	1.38723e-20	0.300931	0.227	0.158	2.41268e-16	CD8Temra
GMIP	1.94796e-20	0.335276	0.34	0.268	3.38789e-16	CD8Temra
NTAN1	2.27637e-20	0.300444	0.25	0.179	3.95907e-16	CD8Temra
PBDC1	3.45785e-20	0.31682	0.246	0.175	6.01389e-16	CD8Temra
NDUFS6	4.19871e-20	0.291824	0.409	0.336	7.30239e-16	CD8Temra
PSMB6	4.39491e-20	0.275233	0.441	0.366	7.64362e-16	CD8Temra
CLEC2B	5.49639e-20	0.272197	0.593	0.525	9.55932e-16	CD8Temra
CYFIP2	7.1643e-20	0.287794	0.551	0.482	1.24601e-15	CD8Temra
FLII	7.53965e-20	0.292948	0.41	0.335	1.3113e-15	CD8Temra
PLCL2	1.29472e-19	0.279982	0.168	0.108	2.25178e-15	CD8Temra
TMOD3	1.71932e-19	0.307578	0.39	0.317	2.99025e-15	CD8Temra
ENSMFAG00000003180	2.20653e-19	0.276458	0.297	0.219	3.8376e-15	CD8Temra
RNF44	2.49909e-19	0.319799	0.224	0.159	4.34641e-15	CD8Temra
AP1M1	2.77776e-19	0.313857	0.28	0.21	4.83108e-15	CD8Temra
PPP3CC	2.90691e-19	0.330071	0.236	0.171	5.0557e-15	CD8Temra
MXI1	3.23639e-19	0.282961	0.138	0.085	5.62873e-15	CD8Temra
ADAM8	4.5677e-19	0.316169	0.165	0.107	7.94414e-15	CD8Temra
IFIT1	4.91886e-19	0.253745	0.133	0.08	8.55489e-15	CD8Temra
DGKZ	5.11222e-19	0.266151	0.457	0.387	8.89118e-15	CD8Temra
TMEM43	6.04683e-19	0.288353	0.193	0.131	1.05166e-14	CD8Temra
GNAI3	8.30171e-19	0.292879	0.359	0.285	1.44383e-14	CD8Temra
AKAP13	1.12113e-18	0.266097	0.486	0.418	1.94987e-14	CD8Temra
ENSMFAG00000030178	1.87847e-18	0.283116	0.28	0.209	3.26703e-14	CD8Temra
NISCH	3.24547e-18	0.252707	0.163	0.106	5.64453e-14	CD8Temra
PYCARD	3.35154e-18	0.307034	0.403	0.336	5.829e-14	CD8Temra
C1GALT1	5.22237e-18	0.26666	0.211	0.148	9.08275e-14	CD8Temra
UQCRC1	5.30201e-18	0.269057	0.308	0.238	9.22126e-14	CD8Temra
RAB24	5.42356e-18	0.266985	0.142	0.09	9.43265e-14	CD8Temra
AGFG2	7.40576e-18	0.265413	0.151	0.097	1.28801e-13	CD8Temra
TMEM160	7.95994e-18	0.253339	0.437	0.368	1.38439e-13	CD8Temra
PYGB	1.14405e-17	0.257291	0.141	0.089	1.98972e-13	CD8Temra
ANKRD28	3.63604e-17	0.273503	0.124	0.076	6.3238e-13	CD8Temra
ARHGEF2	5.18244e-17	0.260206	0.167	0.112	9.0133e-13	CD8Temra
ENSMFAG00000032887	5.19146e-17	0.279468	0.394	0.321	9.02899e-13	CD8Temra
UCHL5	6.08423e-17	0.276502	0.185	0.127	1.05817e-12	CD8Temra
LGALS3	8.12214e-17	0.285329	0.343	0.273	1.4126e-12	CD8Temra
CCPG1	8.34875e-17	0.254237	0.221	0.159	1.45201e-12	CD8Temra
ENSMFAG00000038324	1.79364e-16	0.284069	0.207	0.148	3.1195e-12	CD8Temra
CSTB	1.91345e-16	0.280667	0.384	0.32	3.32787e-12	CD8Temra
GPX4	4.19092e-16	0.284858	0.323	0.26	7.28886e-12	CD8Temra
HERPUD2	5.70155e-16	0.268966	0.183	0.128	9.91614e-12	CD8Temra
DIAPH1	6.24441e-16	0.268952	0.234	0.174	1.08603e-11	CD8Temra
ZBTB38	9.41091e-16	0.270162	0.325	0.259	1.63675e-11	CD8Temra
PLEKHA1	1.0185e-15	0.318112	0.237	0.179	1.77137e-11	CD8Temra
RHOF	1.14101e-15	0.268201	0.41	0.348	1.98445e-11	CD8Temra
PIM1	1.56012e-15	0.250495	0.296	0.232	2.71336e-11	CD8Temra
SERPINB1	1.57968e-15	0.273599	0.259	0.2	2.74738e-11	CD8Temra
RBBP7	2.42731e-15	0.266841	0.276	0.215	4.22158e-11	CD8Temra
INPP4A	2.95357e-15	0.282848	0.321	0.258	5.13685e-11	CD8Temra
F2R	2.97331e-15	0.255345	0.179	0.124	5.17119e-11	CD8Temra
CCDC82	3.30165e-15	0.273335	0.467	0.406	5.74222e-11	CD8Temra
COMT	3.72823e-15	0.250687	0.422	0.362	6.48414e-11	CD8Temra
CRYBG1	3.98661e-15	0.28725	0.323	0.263	6.93351e-11	CD8Temra
SLK	1.0436e-14	0.30636	0.33	0.27	1.81502e-10	CD8Temra
CLTB	1.12088e-14	0.274275	0.27	0.212	1.94943e-10	CD8Temra
REEP5	1.39846e-14	0.28189	0.294	0.236	2.43219e-10	CD8Temra
ENSMFAG00000031285	2.48898e-14	0.268063	0.44	0.385	4.32884e-10	CD8Temra
RAC1	3.1772e-14	0.254936	0.487	0.436	5.52579e-10	CD8Temra
FRMD4B	3.48142e-14	0.267422	0.221	0.163	6.05489e-10	CD8Temra
SH3BGRL	6.23049e-14	0.251679	0.386	0.328	1.08361e-09	CD8Temra
ABCF1	8.26209e-14	0.293414	0.338	0.282	1.43694e-09	CD8Temra
TSPO	1.10279e-13	0.319678	0.235	0.181	1.91798e-09	CD8Temra
SDF2L1	1.10638e-13	0.264667	0.302	0.242	1.92421e-09	CD8Temra
NDUFB6	1.6158e-13	0.252693	0.32	0.263	2.8102e-09	CD8Temra
SUPT4H1	4.23216e-13	0.265736	0.254	0.201	7.36057e-09	CD8Temra
PGLS	7.23058e-13	0.269014	0.303	0.248	1.25754e-08	CD8Temra
ETS2	7.42126e-13	0.253454	0.253	0.198	1.29071e-08	CD8Temra
ENSMFAG00000042071	2.87465e-12	0.26256	0.308	0.255	4.9996e-08	CD8Temra
CYTH1	8.22016e-12	0.275294	0.257	0.208	1.42965e-07	CD8Temra
FUOM	4.78343e-10	0.25947	0.153	0.114	8.31933e-06	CD8Temra
CISD3	3.25386e-08	0.266239	0.353	0.318	0.000565912	CD8Temra
SFig 2G
Markers.gene	p_val	avg_log2FC	pct.1	pct.2	p_val_adj	cluster
STMN1	0	4.38776	0.973	0.151	0	CD8TCycling
MKI67	0	3.54482	0.859	0.029	0	CD8TCycling
TOP2A	0	3.34855	0.727	0.013	0	CD8TCycling
ENSMFAG00000009138	0	2.99839	0.627	0.064	0	CD8TCycling
ASPM	0	2.63244	0.592	0.003	0	CD8TCycling
UBE2C	0	2.28569	0.554	0.003	0	CD8TCycling
ENSMFAG00000000382	0	2.2149	0.673	0.003	0	CD8TCycling
SMC2	0	1.95349	0.73	0.049	0	CD8TCycling
CKS1B	0	1.89417	0.749	0.115	0	CD8TCycling
TYMS	0	1.89398	0.63	0.003	0	CD8TCycling
LMNB1	0	1.89327	0.781	0.096	0	CD8TCycling
DLGAP5	0	1.8727	0.576	0.002	0	CD8TCycling
KIF11	0	1.8624	0.616	0.007	0	CD8TCycling
CCNA2	0	1.85286	0.605	0.013	0	CD8TCycling
CDK1	0	1.75447	0.603	0.016	0	CD8TCycling
RRM2	0	1.74705	0.527	0.002	0	CD8TCycling
MCM7	0	1.7218	0.641	0.041	0	CD8TCycling
ENSMFAG00000039976	0	1.6956	0.586	0.004	0	CD8TCycling
TPX2	0	1.68714	0.611	0.013	0	CD8TCycling
CENPM	0	1.64775	0.63	0.009	0	CD8TCycling
EZH2	0	1.55311	0.678	0.059	0	CD8TCycling
AURKB	0	1.52087	0.5	0.002	0	CD8TCycling
H1-5	0	1.50557	0.411	0.002	0	CD8TCycling
PRC1	0	1.49641	0.476	0.005	0	CD8TCycling
CCNB2	0	1.45551	0.468	0.002	0	CD8TCycling
NUF2	0	1.45546	0.551	0.009	0	CD8TCycling
KIF15	0	1.45078	0.5	0.003	0	CD8TCycling
CDC20	0	1.45036	0.408	0.003	0	CD8TCycling
NCAPG	0	1.35931	0.535	0.013	0	CD8TCycling
HMGB3	0	1.35513	0.551	0.026	0	CD8TCycling
CENPW	0	1.35147	0.603	0.014	0	CD8TCycling
MCM5	0	1.32622	0.551	0.046	0	CD8TCycling
KIF22	0	1.32315	0.57	0.042	0	CD8TCycling
CENPE	0	1.31971	0.465	0.019	0	CD8TCycling
KNL1	0	1.31213	0.522	0.007	0	CD8TCycling
KIF23	0	1.27097	0.476	0.004	0	CD8TCycling
NCAPD2	0	1.26845	0.559	0.03	0	CD8TCycling
SPC25	0	1.25218	0.503	0.001	0	CD8TCycling
KIFC1	0	1.24585	0.603	0.068	0	CD8TCycling
FBXO5	0	1.23225	0.524	0.048	0	CD8TCycling
CLSPN	0	1.22894	0.505	0.002	0	CD8TCycling
ARHGAP11A	0	1.20606	0.543	0.032	0	CD8TCycling
SGO2	0	1.19309	0.411	0.005	0	CD8TCycling
RAD51AP1	0	1.15964	0.454	0.003	0	CD8TCycling
CDCA3	0	1.14325	0.438	0.003	0	CD8TCycling
MCM6	0	1.13763	0.484	0.041	0	CD8TCycling
ENSMFAG00000030731	0	1.1338	0.4	0.017	0	CD8TCycling
ENSMFAG00000011778	0	1.13254	0.4	0.014	0	CD8TCycling
MYBL2	0	1.11125	0.473	0.002	0	CD8TCycling
CDCA8	0	1.11045	0.484	0.007	0	CD8TCycling
CDKN3	0	1.08299	0.457	0.008	0	CD8TCycling
PLK1	0	1.04975	0.335	0.004	0	CD8TCycling
FOXM1	0	1.04102	0.414	0.001	0	CD8TCycling
NDC80	0	1.04044	0.478	0.033	0	CD8TCycling
E2F1	0	1.02889	0.381	0.005	0	CD8TCycling
MCM4	0	1.02788	0.441	0.015	0	CD8TCycling
MAD2L1	0	1.01747	0.543	0.035	0	CD8TCycling
SLC29A1	0	0.971788	0.43	0.01	0	CD8TCycling
CDCA5	0	0.969358	0.403	0.001	0	CD8TCycling
UHRF1	0	0.963433	0.408	0.003	0	CD8TCycling
CKAP2	0	0.948622	0.384	0.015	0	CD8TCycling
HMMR	0	0.947283	0.359	0.001	0	CD8TCycling
AURKA	0	0.934346	0.376	0.009	0	CD8TCycling
PKMYT1	0	0.932581	0.386	0.004	0	CD8TCycling
ENSMFAG00000032047	0	0.932016	0.441	0.002	0	CD8TCycling
ENSMFAG00000045536	0	0.930747	0.43	0.01	0	CD8TCycling
ANLN	0	0.922979	0.378	0.001	0	CD8TCycling
KIF4A	0	0.922298	0.368	0	0	CD8TCycling
BUB1	0	0.913442	0.37	0.003	0	CD8TCycling
ZNF367	0	0.908453	0.405	0.015	0	CD8TCycling
SGO1	0	0.890451	0.411	0.004	0	CD8TCycling
CENPU	0	0.886345	0.43	0.007	0	CD8TCycling
BRCA2	0	0.877612	0.373	0.005	0	CD8TCycling
ZWINT	0	0.87403	0.422	0.008	0	CD8TCycling
CENPA	0	0.871349	0.346	0.013	0	CD8TCycling
ESCO2	0	0.869588	0.351	0.001	0	CD8TCycling
CKAP2L	0	0.859419	0.384	0.013	0	CD8TCycling
CEP55	0	0.852295	0.357	0.001	0	CD8TCycling
ITGB3BP	0	0.849303	0.422	0.029	0	CD8TCycling
FANCI	0	0.846872	0.446	0.031	0	CD8TCycling
CDC6	0	0.841756	0.335	0.001	0	CD8TCycling
BIRC5	0	0.834214	0.397	0	0	CD8TCycling
CHAF1A	0	0.833575	0.403	0.008	0	CD8TCycling
BARD1	0	0.833535	0.405	0.018	0	CD8TCycling
NCAPH	0	0.833374	0.411	0.024	0	CD8TCycling
CHEK1	0	0.832682	0.389	0.009	0	CD8TCycling
NCAPG2	0	0.826584	0.459	0.02	0	CD8TCycling
SHCBP1	0	0.823074	0.365	0.004	0	CD8TCycling
MCM3	0	0.809964	0.386	0.011	0	CD8TCycling
E2F8	0	0.800491	0.335	0.001	0	CD8TCycling
H3C15	0	0.78465	0.292	0.001	0	CD8TCycling
RACGAP1	0	0.753579	0.365	0.006	0	CD8TCycling
FAM111B	0	0.751519	0.262	0.002	0	CD8TCycling
RDM1	0	0.743595	0.359	0.009	0	CD8TCycling
MCM10	0	0.743582	0.335	0.002	0	CD8TCycling
CENPN	0	0.736289	0.392	0.011	0	CD8TCycling
GINS2	0	0.719931	0.314	0.006	0	CD8TCycling
DEPDC1	0	0.718031	0.292	0.001	0	CD8TCycling
SPAG5	0	0.711657	0.338	0.002	0	CD8TCycling
RAD51	0	0.708663	0.343	0.002	0	CD8TCycling
NT5DC2	0	0.706541	0.3	0.013	0	CD8TCycling
ENSMFAG00000002183	0	0.700858	0.335	0.018	0	CD8TCycling
UBE2T	0	0.697062	0.359	0.007	0	CD8TCycling
CENPT	0	0.69584	0.362	0.009	0	CD8TCycling
DTL	0	0.692338	0.3	0.005	0	CD8TCycling
PBK	0	0.673086	0.341	0	0	CD8TCycling
MCM2	0	0.663679	0.305	0.011	0	CD8TCycling
POC1A	0	0.659259	0.343	0.006	0	CD8TCycling
WDR34	0	0.621562	0.324	0.017	0	CD8TCycling
DIAPH3	0	0.621141	0.314	0.001	0	CD8TCycling
MXD3	0	0.61743	0.292	0.001	0	CD8TCycling
ENSMFAG00000039401	0	0.610367	0.311	0.008	0	CD8TCycling
WDHD1	0	0.601885	0.332	0.014	0	CD8TCycling
SPDL1	0	0.592617	0.322	0.017	0	CD8TCycling
CCNE2	0	0.584	0.262	0.003	0	CD8TCycling
CIP2A	0	0.578055	0.303	0.01	0	CD8TCycling
ENSMFAG00000042516	0	0.565286	0.3	0.016	0	CD8TCycling
CDCA7	0	0.565147	0.27	0.009	0	CD8TCycling
TTK	0	0.563186	0.281	0.007	0	CD8TCycling
CDCA2	0	0.556768	0.273	0.001	0	CD8TCycling
E2F7	0	0.544413	0.241	0.001	0	CD8TCycling
ECT2	0	0.543534	0.278	0.014	0	CD8TCycling
STIL	0	0.53943	0.3	0.014	0	CD8TCycling
TRIP13	0	0.537514	0.278	0.006	0	CD8TCycling
KIF18B	0	0.534423	0.254	0	0	CD8TCycling
ERCC6L	0	0.526997	0.246	0.001	0	CD8TCycling
TROAP	0	0.522101	0.268	0.002	0	CD8TCycling
GEN1	0	0.519804	0.27	0.007	0	CD8TCycling
CENPH	0	0.518683	0.286	0.003	0	CD8TCycling
SAPCD2	0	0.516352	0.251	0.002	0	CD8TCycling
ZGRF1	0	0.502149	0.214	0.005	0	CD8TCycling
CDC45	0	0.493184	0.238	0.005	0	CD8TCycling
SKA1	0	0.477271	0.257	0.006	0	CD8TCycling
PRR11	0	0.466766	0.227	0.002	0	CD8TCycling
KIF2C	0	0.46465	0.238	0	0	CD8TCycling
KIF18A	0	0.460021	0.23	0.003	0	CD8TCycling
DEPDC1B	0	0.45636	0.211	0.003	0	CD8TCycling
H2AC7	0	0.453839	0.219	0.007	0	CD8TCycling
MELK	0	0.432175	0.246	0.001	0	CD8TCycling
GAS2L3	0	0.42945	0.186	0.003	0	CD8TCycling
ENSMFAG00000017916	0	0.428993	0.23	0.003	0	CD8TCycling
ORC1	0	0.419356	0.23	0.006	0	CD8TCycling
DSCC1	0	0.413032	0.219	0.001	0	CD8TCycling
KIF14	0	0.410796	0.189	0	0	CD8TCycling
POLQ	0	0.406625	0.224	0.006	0	CD8TCycling
INCENP	0	0.404337	0.23	0.007	0	CD8TCycling
PARPBP	0	0.379241	0.2	0.002	0	CD8TCycling
IQCD	0	0.36061	0.159	0.001	0	CD8TCycling
H2AC14	0	0.359196	0.189	0.002	0	CD8TCycling
ENSMFAG00000041818	0	0.344309	0.13	0.001	0	CD8TCycling
CENPL	0	0.338778	0.219	0.007	0	CD8TCycling
HJURP	0	0.33502	0.157	0.002	0	CD8TCycling
KNTC1	0	0.33404	0.168	0.001	0	CD8TCycling
TICRR	0	0.331542	0.168	0	0	CD8TCycling
EXO1	0	0.326067	0.189	0.005	0	CD8TCycling
RAD54L	0	0.323233	0.173	0.001	0	CD8TCycling
KIF20A	0	0.31761	0.165	0.003	0	CD8TCycling
ESPL1	0	0.298165	0.151	0	0	CD8TCycling
TEDC2	0	0.287375	0.141	0.001	0	CD8TCycling
ENSMFAG00000043825	0	0.26187	0.154	0	0	CD8TCycling
BRIP1	0	0.25475	0.141	0.002	0	CD8TCycling
TUBA1C	2.8881e-307	1.74038	0.635	0.081	5.02298e-303	CD8TCycling
MASTL	1.42088e-304	0.397694	0.246	0.011	2.4712e-300	CD8TCycling
CCDC34	8.09578e-304	0.707846	0.384	0.027	1.40802e-299	CD8TCycling
NRM	5.11156e-302	0.733368	0.416	0.032	8.89003e-298	CD8TCycling
WDR62	4.25825e-290	0.303176	0.162	0.004	7.40595e-286	CD8TCycling
SMC4	7.64291e-290	2.03493	0.827	0.155	1.32925e-285	CD8TCycling
GTSE1	3.77345e-288	1.43929	0.597	0.073	6.56278e-284	CD8TCycling
NEK2	8.73883e-287	0.608298	0.265	0.014	1.51986e-282	CD8TCycling
ASF1B	1.03352e-286	0.75756	0.414	0.034	1.7975e-282	CD8TCycling
GMNN	5.58284e-286	0.662235	0.386	0.03	9.70968e-282	CD8TCycling
RFC3	9.86235e-275	0.711726	0.395	0.032	1.71526e-270	CD8TCycling
BRCA1	2.16581e-273	0.957712	0.478	0.048	3.76677e-269	CD8TCycling
CCNF	2.2463e-272	0.410878	0.2	0.008	3.90677e-268	CD8TCycling
NSD2	8.97666e-268	0.870052	0.508	0.054	1.56122e-263	CD8TCycling
ENSMFAG00000006261	1.6319e-265	0.336881	0.197	0.008	2.83821e-261	CD8TCycling
SLC25A10	3.73313e-262	0.338963	0.219	0.01	6.49266e-258	CD8TCycling
CDC25A	4.02939e-256	0.399335	0.222	0.01	7.00792e-252	CD8TCycling
CDKN2C	5.85328e-256	0.752406	0.343	0.026	1.018e-251	CD8TCycling
ATAD2	1.20432e-255	1.46496	0.63	0.092	2.09456e-251	CD8TCycling
GINS1	3.77448e-253	0.281499	0.2	0.008	6.56458e-249	CD8TCycling
CKS2	3.97727e-252	1.83929	0.811	0.163	6.91726e-248	CD8TCycling
ZWILCH	2.99051e-249	0.532941	0.305	0.021	5.20109e-245	CD8TCycling
H2BC9	2.64948e-247	0.475468	0.268	0.016	4.60798e-243	CD8TCycling
PLK4	2.91243e-245	0.508308	0.265	0.016	5.06529e-241	CD8TCycling
PCNA	1.08076e-244	2.09134	0.803	0.175	1.87966e-240	CD8TCycling
TACC3	1.31016e-243	1.23411	0.597	0.085	2.27863e-239	CD8TCycling
SASS6	2.54487e-238	0.541501	0.341	0.027	4.42605e-234	CD8TCycling
HIRIP3	4.70954e-237	0.838778	0.492	0.057	8.19084e-233	CD8TCycling
CENPJ	1.12661e-235	0.380703	0.227	0.012	1.95939e-231	CD8TCycling
TFDP1	6.95984e-228	0.833915	0.497	0.06	1.21045e-223	CD8TCycling
MMS22L	8.32838e-228	0.375876	0.195	0.009	1.44847e-223	CD8TCycling
PIDD1	5.25152e-224	0.271428	0.159	0.006	9.13344e-220	CD8TCycling
HMGB2	1.13786e-219	3.40378	0.973	0.459	1.97896e-215	CD8TCycling
ATAD5	1.86262e-219	0.60514	0.346	0.031	3.23946e-215	CD8TCycling
CCNB1	6.58365e-216	0.268203	0.149	0.005	1.14503e-211	CD8TCycling
CEP85	3.0325e-215	0.443918	0.241	0.015	5.27412e-211	CD8TCycling
RNASEH2A	1.21534e-213	0.933581	0.551	0.077	2.11371e-209	CD8TCycling
RRM1	1.71796e-213	1.26523	0.689	0.124	2.98787e-209	CD8TCycling
SKA2	2.22392e-208	0.657579	0.427	0.048	3.86785e-204	CD8TCycling
POLA1	1.50026e-207	0.577257	0.292	0.023	2.60924e-203	CD8TCycling
DTYMK	4.98756e-205	0.779516	0.495	0.064	8.67436e-201	CD8TCycling
CEP152	3.77731e-204	0.460804	0.262	0.019	6.5695e-200	CD8TCycling
ORC6	7.89085e-203	0.612375	0.354	0.035	1.37238e-198	CD8TCycling
TCF19	3.28844e-202	0.431177	0.243	0.017	5.71926e-198	CD8TCycling
CCDC18	7.37903e-202	0.286389	0.149	0.006	1.28336e-197	CD8TCycling
CDK2	8.00128e-202	0.671443	0.432	0.051	1.39158e-197	CD8TCycling
MTFR2	1.71833e-201	0.47648	0.332	0.031	2.98852e-197	CD8TCycling
RBBP8	5.76938e-201	0.450129	0.262	0.019	1.00341e-196	CD8TCycling
ENSMFAG00000038464	1.50597e-200	1.03975	0.608	0.099	2.61918e-196	CD8TCycling
CCNE1	1.54625e-199	0.377853	0.162	0.007	2.68924e-195	CD8TCycling
NCAPD3	2.10751e-196	0.787707	0.457	0.058	3.66537e-192	CD8TCycling
TUBG1	1.42846e-193	0.421772	0.259	0.02	2.48437e-189	CD8TCycling
KPNA2	7.51659e-190	1.25483	0.484	0.069	1.30729e-185	CD8TCycling
ENSMFAG00000003772	7.15132e-189	3.00345	0.93	0.397	1.24376e-184	CD8TCycling
CENPF	4.9608e-186	2.18673	0.746	0.174	8.62783e-182	CD8TCycling
ENSMFAG00000028965	3.40281e-183	0.367797	0.195	0.012	5.91817e-179	CD8TCycling
ENSMFAG00000031299	3.83443e-182	0.601847	0.432	0.055	6.66883e-178	CD8TCycling
ARHGEF39	1.2391e-181	0.348364	0.2	0.012	2.15504e-177	CD8TCycling
SYNE2	5.33285e-181	1.12538	0.511	0.079	9.27489e-177	CD8TCycling
HELLS	5.92879e-181	0.822957	0.432	0.057	1.03113e-176	CD8TCycling
CBX5	2.07057e-180	0.847864	0.546	0.086	3.60114e-176	CD8TCycling
ENSMFAG00000030232	4.53499e-180	1.12197	0.565	0.097	7.88725e-176	CD8TCycling
NEIL3	1.56587e-179	0.322755	0.181	0.01	2.72335e-175	CD8TCycling
SLC1A4	4.75149e-178	0.385142	0.262	0.022	8.2638e-174	CD8TCycling
CENPS-CORT	6.80854e-176	0.69196	0.462	0.064	1.18414e-171	CD8TCycling
MIS18BP1	2.11237e-175	0.791881	0.489	0.072	3.67384e-171	CD8TCycling
FANCD2	5.09087e-171	0.255708	0.17	0.009	8.85405e-167	CD8TCycling
EPB41L2	5.95644e-170	0.319929	0.197	0.013	1.03594e-165	CD8TCycling
NASP	1.57556e-168	1.31759	0.749	0.181	2.74022e-164	CD8TCycling
ENSMFAG00000040651	2.34425e-165	0.424037	0.308	0.032	4.07711e-161	CD8TCycling
H1-4	2.92784e-164	1.66306	0.568	0.112	5.0921e-160	CD8TCycling
EMC9	1.224e-162	0.422405	0.327	0.036	2.12878e-158	CD8TCycling
LMNB2	2.97502e-161	0.422075	0.286	0.028	5.17415e-157	CD8TCycling
RFC4	3.22545e-161	0.636766	0.411	0.056	5.6097e-157	CD8TCycling
DDX11	8.07857e-159	0.372473	0.265	0.025	1.40502e-154	CD8TCycling
HMGB1	1.28156e-158	1.73151	0.992	0.892	2.22889e-154	CD8TCycling
CDC25B	6.58934e-155	0.954172	0.57	0.107	1.14602e-150	CD8TCycling
NCAPH2	7.78728e-154	0.456895	0.295	0.031	1.35436e-149	CD8TCycling
DNAJC9	8.1348e-154	0.755934	0.535	0.094	1.4148e-149	CD8TCycling
TMPO	2.9358e-152	1.84693	0.895	0.373	5.10595e-148	CD8TCycling
ENSMFAG00000003238	1.83158e-149	0.840969	0.616	0.122	3.18549e-145	CD8TCycling
TMEM159	4.91812e-148	0.46203	0.303	0.034	8.55359e-144	CD8TCycling
PTTG1	1.33291e-147	1.67098	0.762	0.223	2.3182e-143	CD8TCycling
PPIA	6.23609e-147	1.18845	0.995	0.943	1.08458e-142	CD8TCycling
SAC3D1	7.60864e-147	0.47976	0.316	0.037	1.3233e-142	CD8TCycling
H2AZ2	2.80234e-146	1.66421	0.968	0.626	4.87382e-142	CD8TCycling
LIG1	3.40273e-146	0.640475	0.392	0.056	5.91803e-142	CD8TCycling
KIF20B	3.55299e-145	1.30633	0.676	0.159	6.17936e-141	CD8TCycling
DSN1	4.57983e-145	0.610368	0.468	0.076	7.96524e-141	CD8TCycling
ENSMFAG00000037325	9.88421e-145	1.61949	0.873	0.337	1.71906e-140	CD8TCycling
SLC7A1	6.64832e-144	0.347193	0.232	0.021	1.15628e-139	CD8TCycling
CDKN2B	1.19572e-143	0.659865	0.392	0.057	2.07959e-139	CD8TCycling
TUBA1B	2.31306e-142	2.74897	0.965	0.666	4.02287e-138	CD8TCycling
MTHFD2	9.54826e-142	0.665329	0.454	0.074	1.66063e-137	CD8TCycling
ANP32E	1.85363e-141	1.00347	0.622	0.136	3.22383e-137	CD8TCycling
H2AZ1	2.47827e-140	1.85054	0.946	0.587	4.3102e-136	CD8TCycling
PTMA	2.89946e-135	1.05202	1	0.994	5.04274e-131	CD8TCycling
BCAP29	4.07675e-135	0.626529	0.497	0.088	7.09029e-131	CD8TCycling
CALM3	1.1425e-133	1.47508	0.914	0.41	1.98703e-129	CD8TCycling
TEX30	6.15291e-132	0.608853	0.438	0.073	1.07011e-127	CD8TCycling
SAE1	1.3589e-131	0.704262	0.486	0.088	2.3634e-127	CD8TCycling
CDCA7L	2.15833e-131	0.328728	0.154	0.01	3.75377e-127	CD8TCycling
AHCY	1.54623e-130	0.36009	0.278	0.032	2.68921e-126	CD8TCycling
FAM83D	2.00888e-129	0.272846	0.168	0.012	3.49385e-125	CD8TCycling
HMGN5	1.29398e-128	0.380091	0.197	0.017	2.25048e-124	CD8TCycling
SAMD1	1.78397e-128	0.740079	0.489	0.092	3.10268e-124	CD8TCycling
CKAP5	1.46976e-127	1.02039	0.53	0.11	2.55621e-123	CD8TCycling
DNMT1	6.64845e-126	1.23486	0.751	0.224	1.1563e-121	CD8TCycling
ENSMFAG00000043424	1.20056e-125	1.40456	0.695	0.195	2.08802e-121	CD8TCycling
DBF4	3.42619e-125	0.606037	0.449	0.08	5.95882e-121	CD8TCycling
DDX39A	6.45603e-124	1.10527	0.773	0.235	1.12283e-119	CD8TCycling
ENSMFAG00000042202	1.43033e-123	1.21304	0.586	0.138	2.48762e-119	CD8TCycling
HDGF	6.02149e-123	1.06765	0.697	0.188	1.04726e-118	CD8TCycling
RFC2	3.33849e-122	0.420635	0.324	0.045	5.80631e-118	CD8TCycling
DDB2	2.14694e-121	0.580783	0.378	0.061	3.73396e-117	CD8TCycling
SSRP1	3.60022e-121	0.761791	0.543	0.116	6.2615e-117	CD8TCycling
REEP4	2.0004e-118	0.46733	0.324	0.047	3.47909e-114	CD8TCycling
TPM4	7.80513e-118	0.649487	0.489	0.097	1.35747e-113	CD8TCycling
CENPK	4.15116e-117	0.71816	0.611	0.14	7.21969e-113	CD8TCycling
ACTL6A	2.4375e-116	0.510253	0.386	0.064	4.2393e-112	CD8TCycling
ENSMFAG00000042056	5.47692e-116	1.4751	0.886	0.426	9.52546e-112	CD8TCycling
SMS	1.86853e-114	0.720829	0.562	0.125	3.24975e-110	CD8TCycling
NUDT1	7.80986e-114	0.626226	0.524	0.11	1.35829e-109	CD8TCycling
LIN54	2.15254e-113	0.511564	0.386	0.066	3.7437e-109	CD8TCycling
ACTB	7.75765e-113	0.946242	1	0.997	1.34921e-108	CD8TCycling
ENSMFAG00000041871	4.21073e-111	0.956371	0.654	0.173	7.32329e-107	CD8TCycling
RAN	6.34665e-111	1.22013	0.938	0.492	1.10381e-106	CD8TCycling
SNRPA	2.11441e-110	0.640244	0.5	0.104	3.67739e-106	CD8TCycling
RBBP7	2.83692e-109	0.878023	0.754	0.212	4.93397e-105	CD8TCycling
NUCKS1	5.75714e-109	1.29507	0.959	0.595	1.00128e-104	CD8TCycling
CCP110	1.11058e-108	0.411826	0.259	0.034	1.93153e-104	CD8TCycling
USP1	2.98199e-107	1.05167	0.705	0.211	5.18627e-103	CD8TCycling
PCBD2	1.43778e-106	0.270358	0.235	0.028	2.50058e-102	CD8TCycling
ANP32B	3.17115e-105	1.15482	0.814	0.298	5.51527e-101	CD8TCycling
RAD51C	3.69793e-105	0.31049	0.235	0.029	6.43144e-101	CD8TCycling
SNRPD1	4.36179e-105	1.0391	0.832	0.301	7.58603e-101	CD8TCycling
TONSL	5.66595e-104	0.298915	0.243	0.031	9.85422e-100	CD8TCycling
TRAPPC6A	1.29806e-103	0.76662	0.616	0.156	2.25759e-99	CD8TCycling
YEATS4	4.5455e-103	0.370988	0.281	0.04	7.90554e-99	CD8TCycling
ENSMFAG00000001432	5.49891e-103	0.54181	0.424	0.083	9.56371e-99	CD8TCycling
ENSMFAG00000041919	7.03052e-103	0.879579	0.997	0.96	1.22275e-98	CD8TCycling
MGME1	8.69902e-103	0.377724	0.3	0.045	1.51293e-98	CD8TCycling
TUBB4B	1.92728e-102	1.65191	0.795	0.342	3.35192e-98	CD8TCycling
BRI3BP	2.59624e-102	0.433388	0.295	0.044	4.51539e-98	CD8TCycling
PHF19	7.04916e-102	0.464752	0.376	0.067	1.22599e-97	CD8TCycling
SLBP	1.07611e-101	1.11469	0.684	0.208	1.87158e-97	CD8TCycling
ENSMFAG00000043279	1.29006e-100	1.22762	0.903	0.511	2.24368e-96	CD8TCycling
TMEM97	3.56114e-100	0.355396	0.284	0.042	6.19353e-96	CD8TCycling
HPF1	9.26842e-100	0.662271	0.57	0.138	1.61196e-95	CD8TCycling
LSM2	1.96291e-99	0.897569	0.703	0.213	3.41389e-95	CD8TCycling
ZNF93	5.45525e-99	0.331002	0.243	0.032	9.48778e-95	CD8TCycling
ANKRD9	1.02005e-98	0.309455	0.211	0.025	1.77408e-94	CD8TCycling
DERA	1.58326e-97	0.318972	0.262	0.037	2.7536e-93	CD8TCycling
VIM	1.32701e-96	1.40187	0.97	0.749	2.30793e-92	CD8TCycling
SLC25A5	2.1905e-96	1.25068	0.905	0.484	3.80972e-92	CD8TCycling
NUP210	2.58624e-95	0.663922	0.546	0.134	4.49798e-91	CD8TCycling
POLD1	4.86108e-95	0.330091	0.246	0.034	8.45439e-91	CD8TCycling
HNRNPA2B1	5.27095e-95	0.953445	0.992	0.884	9.16724e-91	CD8TCycling
CLIC1	6.8725e-95	1.04675	0.989	0.752	1.19527e-90	CD8TCycling
LSM5	7.73463e-95	0.88132	0.759	0.245	1.34521e-90	CD8TCycling
TRNAU1AP	6.1707e-94	0.419389	0.392	0.076	1.07321e-89	CD8TCycling
SIVA1	8.99257e-94	1.02626	0.724	0.248	1.56399e-89	CD8TCycling
HLA-DRA	1.30127e-93	1.0894	0.519	0.134	2.26317e-89	CD8TCycling
FAHD2B	2.07426e-93	0.590319	0.511	0.118	3.60755e-89	CD8TCycling
CCDC167	8.70854e-93	0.709894	0.654	0.182	1.51459e-88	CD8TCycling
CENPX	1.68461e-92	1.03955	0.789	0.296	2.92987e-88	CD8TCycling
SMC1A	1.85603e-92	0.788889	0.684	0.198	3.22801e-88	CD8TCycling
ENSMFAG00000004741	4.20214e-92	0.94866	0.832	0.323	7.30837e-88	CD8TCycling
ACTG1	2.02967e-91	1.19135	0.992	0.98	3.53001e-87	CD8TCycling
AAAS	3.12684e-91	0.345335	0.27	0.041	5.43821e-87	CD8TCycling
PPP2R3B	5.21137e-91	0.291996	0.219	0.029	9.06362e-87	CD8TCycling
UBR7	7.00302e-91	0.378457	0.319	0.055	1.21796e-86	CD8TCycling
DPCD	1.34864e-90	0.269562	0.295	0.048	2.34555e-86	CD8TCycling
CDKN2D	1.76686e-90	0.751133	0.392	0.083	3.07292e-86	CD8TCycling
ENSMFAG00000035592	4.46798e-90	0.358507	0.332	0.06	7.77071e-86	CD8TCycling
TIPIN	6.17822e-90	0.285618	0.184	0.021	1.07452e-85	CD8TCycling
SLC43A3	7.16718e-90	0.330612	0.227	0.031	1.24652e-85	CD8TCycling
UBE2S	1.08505e-89	1.2594	0.73	0.278	1.88712e-85	CD8TCycling
NUP107	1.22956e-89	0.321848	0.286	0.046	2.13846e-85	CD8TCycling
SPTBN1	1.49376e-89	0.782646	0.438	0.099	2.59794e-85	CD8TCycling
HMGXB4	2.95253e-89	0.495701	0.503	0.118	5.13504e-85	CD8TCycling
MZT1	5.62945e-89	0.55708	0.446	0.099	9.79074e-85	CD8TCycling
IDH2	8.74552e-89	1.0543	0.838	0.38	1.52102e-84	CD8TCycling
H2AJ	1.21145e-88	0.571304	0.476	0.111	2.10695e-84	CD8TCycling
ENSMFAG00000045269	2.74711e-88	0.816433	0.995	0.92	4.77777e-84	CD8TCycling
MSH6	2.95224e-88	0.529051	0.4	0.084	5.13453e-84	CD8TCycling
ENSMFAG00000002331	4.10514e-88	0.421864	0.414	0.087	7.13967e-84	CD8TCycling
TOPBP1	2.54903e-87	0.559469	0.562	0.143	4.43327e-83	CD8TCycling
ENSMFAG00000030959	2.71942e-87	0.495827	0.492	0.116	4.72961e-83	CD8TCycling
ENSMFAG00000035657	2.80787e-87	0.458174	0.43	0.093	4.88345e-83	CD8TCycling
CEP192	3.85354e-87	0.464101	0.362	0.071	6.70208e-83	CD8TCycling
RCC2	6.47795e-87	0.649983	0.573	0.152	1.12664e-82	CD8TCycling
ZDHHC12	1.11351e-86	0.5777	0.489	0.117	1.93662e-82	CD8TCycling
LSM3	1.85563e-86	0.888301	0.792	0.29	3.22732e-82	CD8TCycling
LRRC42	2.89283e-86	0.328235	0.281	0.046	5.03121e-82	CD8TCycling
SMC6	3.72145e-86	0.520379	0.454	0.104	6.47234e-82	CD8TCycling
COX20	5.13458e-86	0.716325	0.573	0.155	8.93006e-82	CD8TCycling
ENSMFAG00000000399	8.04993e-86	1.00519	0.943	0.575	1.40004e-81	CD8TCycling
MIS18A	1.32232e-85	0.320012	0.322	0.058	2.29978e-81	CD8TCycling
RECQL	6.66119e-85	0.520973	0.514	0.126	1.15851e-80	CD8TCycling
ADD3	1.14992e-84	0.61028	0.508	0.128	1.99995e-80	CD8TCycling
DPM2	1.33382e-84	0.526745	0.549	0.14	2.31979e-80	CD8TCycling
ENSMFAG00000039768	1.44423e-84	0.45475	0.422	0.093	2.51181e-80	CD8TCycling
PSMD14	2.05282e-84	0.693597	0.668	0.196	3.57027e-80	CD8TCycling
PTPA	2.59948e-84	0.462018	0.43	0.096	4.52102e-80	CD8TCycling
DCTPP1	5.9078e-84	0.717117	0.53	0.141	1.02749e-79	CD8TCycling
ENSMFAG00000042874	3.17992e-83	1.02102	0.849	0.398	5.53051e-79	CD8TCycling
ANAPC15	8.24661e-83	0.429976	0.414	0.091	1.43425e-78	CD8TCycling
COMMD4	1.05999e-82	0.585822	0.565	0.15	1.84354e-78	CD8TCycling
PPIL1	2.39372e-82	0.26558	0.292	0.051	4.16315e-78	CD8TCycling
RAD21	3.87296e-82	1.23227	0.916	0.507	6.73585e-78	CD8TCycling
MFSD14B	5.34306e-82	0.44292	0.43	0.096	9.29265e-78	CD8TCycling
RANBP1	6.70731e-82	0.96069	0.749	0.284	1.16654e-77	CD8TCycling
MAD2L2	9.83182e-82	0.490617	0.416	0.093	1.70995e-77	CD8TCycling
MTHFD1	3.77222e-81	0.53999	0.508	0.129	6.56064e-77	CD8TCycling
RANGAP1	3.97122e-81	0.4613	0.395	0.086	6.90674e-77	CD8TCycling
MPDU1	3.09259e-80	0.378125	0.376	0.079	5.37864e-76	CD8TCycling
SNRPB	4.36571e-80	1.05069	0.895	0.511	7.59285e-76	CD8TCycling
ENSMFAG00000013334	1.39432e-79	0.472431	0.286	0.052	2.425e-75	CD8TCycling
MSH2	2.1964e-79	0.455927	0.341	0.069	3.81998e-75	CD8TCycling
SUZ12	1.41049e-78	0.808799	0.708	0.236	2.45312e-74	CD8TCycling
YIF1B	3.19782e-78	0.271274	0.257	0.043	5.56164e-74	CD8TCycling
ENSMFAG00000035557	1.18631e-77	0.664199	0.638	0.193	2.06323e-73	CD8TCycling
EXOSC8	3.67271e-77	0.351551	0.381	0.082	6.38758e-73	CD8TCycling
CENPC	4.15971e-77	0.599987	0.476	0.122	7.23456e-73	CD8TCycling
ENSMFAG00000001234	1.40423e-76	0.420327	0.435	0.103	2.44224e-72	CD8TCycling
RABL6	2.73557e-76	0.643845	0.67	0.207	4.75771e-72	CD8TCycling
THOC6	5.49305e-76	0.321153	0.332	0.067	9.55351e-72	CD8TCycling
PGP	2.37496e-75	0.479084	0.53	0.142	4.13053e-71	CD8TCycling
FN3KRP	3.39742e-75	0.287956	0.227	0.036	5.9088e-71	CD8TCycling
C4orf46	3.45765e-75	0.392472	0.397	0.09	6.01354e-71	CD8TCycling
AIDA	7.5515e-75	0.422453	0.492	0.125	1.31336e-70	CD8TCycling
PSMD1	1.89033e-74	0.47995	0.541	0.148	3.28766e-70	CD8TCycling
DCTN3	2.26072e-74	0.845029	0.768	0.294	3.93185e-70	CD8TCycling
CASP2	3.84835e-74	0.446443	0.441	0.107	6.69305e-70	CD8TCycling
KMT5A	5.08187e-74	0.413655	0.346	0.073	8.83838e-70	CD8TCycling
TMSB10	7.57847e-74	0.831177	0.997	0.992	1.31805e-69	CD8TCycling
SMC3	1.35138e-73	0.859853	0.776	0.298	2.35033e-69	CD8TCycling
POLD2	1.21665e-72	0.502824	0.397	0.093	2.116e-68	CD8TCycling
CDK2AP1	1.33929e-72	0.501551	0.373	0.085	2.32929e-68	CD8TCycling
TPRKB	1.50252e-72	0.409945	0.446	0.11	2.61318e-68	CD8TCycling
ARL6IP1	1.28752e-71	1.98864	0.816	0.402	2.23925e-67	CD8TCycling
CDK19	2.30472e-71	0.414423	0.295	0.058	4.00837e-67	CD8TCycling
POLE3	4.19233e-71	0.369045	0.403	0.095	7.29129e-67	CD8TCycling
ANXA2	4.66292e-71	1.00227	0.865	0.432	8.10976e-67	CD8TCycling
DOT1L	1.98775e-70	0.308699	0.211	0.033	3.4571e-66	CD8TCycling
ENSMFAG00000045911	2.04015e-70	0.251558	0.17	0.023	3.54823e-66	CD8TCycling
FKBP3	2.58687e-70	0.65187	0.597	0.183	4.49908e-66	CD8TCycling
PCNT	5.43604e-70	0.255178	0.2	0.03	9.45436e-66	CD8TCycling
NUP205	7.25335e-70	0.378512	0.343	0.075	1.2615e-65	CD8TCycling
GAPDH	7.27609e-70	0.957842	0.989	0.924	1.26546e-65	CD8TCycling
PFN1	7.50601e-70	0.894819	0.989	0.925	1.30545e-65	CD8TCycling
HNRNPAB	2.11287e-69	0.964784	0.822	0.384	3.67471e-65	CD8TCycling
HINT2	3.49587e-69	0.590027	0.643	0.204	6.08002e-65	CD8TCycling
PMVK	7.27568e-69	0.476604	0.505	0.139	1.26539e-64	CD8TCycling
CNTROB	1.35104e-68	0.274202	0.214	0.034	2.34973e-64	CD8TCycling
EBNA1BP2	1.58307e-68	0.446067	0.384	0.092	2.75327e-64	CD8TCycling
PBX3	2.61501e-68	0.295208	0.257	0.047	4.54802e-64	CD8TCycling
LBR	3.76072e-68	0.964429	0.816	0.377	6.54064e-64	CD8TCycling
CSE1L	6.74651e-68	0.356401	0.357	0.081	1.17335e-63	CD8TCycling
ARPC2	1.22963e-67	0.719275	0.986	0.912	2.13857e-63	CD8TCycling
ENSMFAG00000041214	3.03532e-67	0.432321	0.384	0.092	5.27902e-63	CD8TCycling
ENSMFAG00000002442	4.6896e-67	0.421921	0.449	0.117	8.15615e-63	CD8TCycling
XPO1	7.48661e-67	0.409509	0.416	0.104	1.30207e-62	CD8TCycling
ENSMFAG00000035517	7.75187e-67	0.772738	0.768	0.306	1.34821e-62	CD8TCycling
PSMC1	7.77752e-67	0.389416	0.484	0.13	1.35267e-62	CD8TCycling
ENSMFAG00000034228	8.27203e-67	0.384392	0.395	0.097	1.43867e-62	CD8TCycling
HAT1	8.30404e-67	0.569503	0.592	0.184	1.44424e-62	CD8TCycling
SNRPG	1.40723e-66	0.927734	0.827	0.426	2.44746e-62	CD8TCycling
AP2S1	1.61177e-66	0.652984	0.692	0.236	2.8032e-62	CD8TCycling
NUDT21	1.81175e-66	0.378706	0.419	0.105	3.151e-62	CD8TCycling
NUP155	2.53612e-66	0.250958	0.208	0.034	4.41082e-62	CD8TCycling
CEP295	6.90575e-66	0.294804	0.311	0.066	1.20105e-61	CD8TCycling
PDLIM7	7.61046e-66	0.275501	0.316	0.068	1.32361e-61	CD8TCycling
CDKN1A	2.15475e-65	0.486994	0.314	0.069	3.74754e-61	CD8TCycling
ENSMFAG00000000676	2.78606e-65	0.424615	0.292	0.06	4.84551e-61	CD8TCycling
MRPS15	4.37274e-65	0.631478	0.67	0.226	7.60507e-61	CD8TCycling
YBX1	1.01704e-64	0.843424	0.962	0.773	1.76883e-60	CD8TCycling
PSMA4	1.2216e-64	0.821695	0.797	0.354	2.12461e-60	CD8TCycling
ODF2	1.93271e-64	0.329457	0.308	0.066	3.36137e-60	CD8TCycling
PRPSAP1	3.69937e-64	0.320943	0.265	0.052	6.43394e-60	CD8TCycling
NUP37	5.74397e-64	0.295946	0.3	0.064	9.98992e-60	CD8TCycling
NANS	8.82054e-64	0.352159	0.338	0.077	1.53407e-59	CD8TCycling
SDF2L1	1.06782e-63	0.685109	0.684	0.241	1.85715e-59	CD8TCycling
SSR3	1.35562e-63	0.534863	0.576	0.177	2.35769e-59	CD8TCycling
C1orf35	1.73619e-63	0.436801	0.514	0.149	3.01957e-59	CD8TCycling
H2AC20	2.03546e-63	1.27473	0.627	0.243	3.54007e-59	CD8TCycling
LMF2	2.82859e-63	0.419305	0.435	0.116	4.91949e-59	CD8TCycling
CDK4	3.16252e-63	0.439987	0.435	0.116	5.50026e-59	CD8TCycling
TCERG1	4.19912e-63	0.408385	0.473	0.131	7.3031e-59	CD8TCycling
RTN3	5.53953e-63	0.643507	0.681	0.244	9.63434e-59	CD8TCycling
GZMA	5.75888e-63	1.29595	0.597	0.233	1.00158e-58	CD8TCycling
UBE2A	7.8838e-63	0.34122	0.47	0.128	1.37115e-58	CD8TCycling
CALM2	9.00207e-63	1.06079	0.935	0.701	1.56564e-58	CD8TCycling
VDAC3	1.28096e-62	0.782984	0.792	0.344	2.22785e-58	CD8TCycling
SMARCB1	1.61674e-62	0.376838	0.441	0.118	2.81183e-58	CD8TCycling
NDUFB6	2.05793e-62	0.678862	0.716	0.261	3.57915e-58	CD8TCycling
CDK5RAP2	6.10895e-62	0.438556	0.468	0.133	1.06247e-57	CD8TCycling
HNRNPR	6.99239e-62	0.825104	0.851	0.427	1.21612e-57	CD8TCycling
ENSMFAG00000036985	7.63309e-62	1.10222	0.965	0.822	1.32755e-57	CD8TCycling
JPT1	2.33496e-61	0.988237	0.738	0.328	4.06096e-57	CD8TCycling
DAZAP1	8.44691e-61	0.604004	0.686	0.243	1.46909e-56	CD8TCycling
SLC25A24	8.84644e-61	0.436734	0.484	0.139	1.53857e-56	CD8TCycling
MCUB	9.55037e-61	0.404074	0.414	0.11	1.661e-56	CD8TCycling
ATP23	1.07083e-60	0.264779	0.268	0.055	1.86238e-56	CD8TCycling
SHMT2	1.5261e-60	0.312195	0.324	0.075	2.65419e-56	CD8TCycling
VPS35	3.37932e-60	0.417977	0.546	0.165	5.87731e-56	CD8TCycling
NUP88	3.76116e-60	0.326643	0.33	0.077	6.54141e-56	CD8TCycling
RANGRF	5.35221e-60	0.347273	0.303	0.068	9.30856e-56	CD8TCycling
MRPL13	5.99141e-60	0.579655	0.643	0.218	1.04203e-55	CD8TCycling
DPYSL2	9.76665e-60	0.260277	0.168	0.025	1.69862e-55	CD8TCycling
ENSMFAG00000039994	1.00348e-59	0.747152	0.797	0.351	1.74526e-55	CD8TCycling
TIMM10	1.35625e-59	0.253146	0.319	0.073	2.35879e-55	CD8TCycling
ENSMFAG00000042177	1.80321e-59	0.333465	0.446	0.122	3.13615e-55	CD8TCycling
ENO1	1.92127e-59	0.97833	0.932	0.658	3.34148e-55	CD8TCycling
ISG15	2.2629e-59	0.427824	0.403	0.108	3.93564e-55	CD8TCycling
YWHAE	2.69041e-59	0.807921	0.77	0.338	4.67916e-55	CD8TCycling
AGPAT5	3.11503e-59	0.273482	0.335	0.08	5.41766e-55	CD8TCycling
ENSMFAG00000001552	3.55662e-59	1.10676	0.846	0.472	6.18567e-55	CD8TCycling
BTG3	4.84785e-59	0.3382	0.351	0.087	8.43139e-55	CD8TCycling
ARPP19	1.13206e-58	0.491699	0.597	0.194	1.96889e-54	CD8TCycling
NDUFS8	1.54536e-58	0.620318	0.616	0.217	2.68769e-54	CD8TCycling
ENSMFAG00000045877	2.66674e-58	0.299041	0.346	0.085	4.63799e-54	CD8TCycling
PRDX3	3.90133e-58	0.477686	0.535	0.167	6.78518e-54	CD8TCycling
PARVG	4.26723e-58	0.349672	0.403	0.107	7.42157e-54	CD8TCycling
ENSMFAG00000002087	5.55425e-58	0.329044	0.411	0.11	9.65996e-54	CD8TCycling
CMAS	7.00275e-58	0.381032	0.389	0.103	1.21792e-53	CD8TCycling
ATP5IF1	2.27387e-57	0.768487	0.859	0.451	3.95471e-53	CD8TCycling
CTPS1	2.30785e-57	0.286603	0.286	0.064	4.01381e-53	CD8TCycling
SAR1A	2.61389e-57	0.295615	0.365	0.093	4.54608e-53	CD8TCycling
COPS3	2.62701e-57	0.293875	0.357	0.09	4.5689e-53	CD8TCycling
ITGB1BP1	3.73362e-57	0.414128	0.538	0.164	6.49351e-53	CD8TCycling
IPO9	7.36112e-57	0.389662	0.465	0.136	1.28025e-52	CD8TCycling
MAZ	7.65433e-57	0.784607	0.795	0.355	1.33124e-52	CD8TCycling
BOLA3	7.82182e-57	0.418182	0.454	0.132	1.36037e-52	CD8TCycling
SPTSSA	1.03275e-56	0.301508	0.357	0.09	1.79615e-52	CD8TCycling
UBL4A	1.1292e-56	0.294807	0.316	0.075	1.96391e-52	CD8TCycling
CS	1.24728e-56	0.332863	0.459	0.132	2.16928e-52	CD8TCycling
SRSF2	1.26652e-56	0.576437	0.668	0.245	2.20273e-52	CD8TCycling
RHEB	2.86775e-56	0.699723	0.705	0.281	4.98759e-52	CD8TCycling
SNRPD3	3.32495e-56	0.736296	0.786	0.365	5.78276e-52	CD8TCycling
RB1	3.49865e-56	0.37384	0.446	0.128	6.08485e-52	CD8TCycling
HCFC1	4.26325e-56	0.41457	0.492	0.148	7.41464e-52	CD8TCycling
ENSMFAG00000030298	4.50571e-56	0.270995	0.224	0.043	7.83634e-52	CD8TCycling
ENSMFAG00000037340	5.04018e-56	0.293926	0.368	0.094	8.76587e-52	CD8TCycling
SRRT	5.61035e-56	0.272509	0.324	0.078	9.75753e-52	CD8TCycling
MRPL55	8.55539e-56	0.262659	0.37	0.096	1.48795e-51	CD8TCycling
PDZD11	9.00335e-56	0.359486	0.527	0.16	1.56586e-51	CD8TCycling
TSPAN2	1.45015e-55	0.28926	0.232	0.046	2.5221e-51	CD8TCycling
AKR7A2	1.71635e-55	0.303796	0.386	0.103	2.98507e-51	CD8TCycling
POLR3K	2.61661e-55	0.457532	0.43	0.123	4.55081e-51	CD8TCycling
PFKL	3.40502e-55	0.458065	0.538	0.173	5.92201e-51	CD8TCycling
SERPINB1	3.74834e-55	0.55509	0.584	0.2	6.51911e-51	CD8TCycling
MRPS14	4.52754e-55	0.414169	0.543	0.171	7.8743e-51	CD8TCycling
RFWD3	4.98778e-55	0.272179	0.292	0.067	8.67475e-51	CD8TCycling
HSPA14	5.20924e-55	0.290803	0.349	0.088	9.05992e-51	CD8TCycling
CORO1C	9.64125e-55	0.275842	0.327	0.08	1.67681e-50	CD8TCycling
RRP7A	9.83989e-55	0.293675	0.365	0.095	1.71135e-50	CD8TCycling
ENSMFAG00000003998	1.1129e-54	0.276941	0.354	0.091	1.93555e-50	CD8TCycling
ENSMFAG00000001185	1.88764e-54	0.548608	0.573	0.198	3.28298e-50	CD8TCycling
NDUFV1	1.99611e-54	0.42045	0.484	0.147	3.47164e-50	CD8TCycling
DECR1	2.12856e-54	0.347265	0.4	0.111	3.70199e-50	CD8TCycling
MCMBP	3.36612e-54	0.399706	0.424	0.122	5.85435e-50	CD8TCycling
UBAP2	3.57992e-54	0.285642	0.303	0.072	6.2262e-50	CD8TCycling
PSMB2	4.06601e-54	0.565263	0.643	0.235	7.07161e-50	CD8TCycling
TXNDC5	6.58477e-54	0.337464	0.189	0.033	1.14522e-49	CD8TCycling
MRPL27	8.82384e-54	0.453104	0.63	0.216	1.53464e-49	CD8TCycling
CCT5	9.78636e-54	0.624775	0.743	0.303	1.70204e-49	CD8TCycling
DESI2	1.5133e-53	0.357536	0.476	0.143	2.63193e-49	CD8TCycling
AKT1	1.60164e-53	0.372196	0.492	0.151	2.78557e-49	CD8TCycling
CCAR1	2.01606e-53	0.362835	0.5	0.154	3.50634e-49	CD8TCycling
VRK1	3.49114e-53	0.450672	0.551	0.181	6.07179e-49	CD8TCycling
UQCC2	3.60143e-53	0.524638	0.511	0.166	6.26362e-49	CD8TCycling
ENSMFAG00000044507	5.84216e-53	0.830042	0.846	0.441	1.01607e-48	CD8TCycling
HNRNPD	8.34213e-53	0.732356	0.892	0.528	1.45086e-48	CD8TCycling
ILF3	8.58758e-53	0.510471	0.657	0.241	1.49355e-48	CD8TCycling
ATP5MC3	9.97314e-53	0.846012	0.865	0.5	1.73453e-48	CD8TCycling
CMC2	1.38775e-52	0.430694	0.516	0.164	2.41357e-48	CD8TCycling
TCIRG1	1.61257e-52	0.349836	0.508	0.159	2.80458e-48	CD8TCycling
MYO1G	2.53618e-52	0.393468	0.505	0.16	4.41093e-48	CD8TCycling
SNF8	2.84905e-52	0.372089	0.514	0.162	4.95507e-48	CD8TCycling
NSMCE4A	2.84906e-52	0.256408	0.349	0.091	4.95509e-48	CD8TCycling
ENSMFAG00000039395	3.08582e-52	0.786873	0.992	0.925	5.36686e-48	CD8TCycling
AP1M1	3.81912e-52	0.462021	0.611	0.211	6.64222e-48	CD8TCycling
MACROH2A1	4.21748e-52	0.646151	0.768	0.327	7.33503e-48	CD8TCycling
GTF3C6	4.60977e-52	0.435764	0.527	0.172	8.01731e-48	CD8TCycling
ASF1A	5.09738e-52	0.288415	0.365	0.098	8.86537e-48	CD8TCycling
ANXA5	6.84125e-52	0.798983	0.754	0.339	1.18983e-47	CD8TCycling
ENSMFAG00000039862	7.00174e-52	0.706847	0.922	0.614	1.21774e-47	CD8TCycling
COX8A	8.16748e-52	0.733233	0.927	0.634	1.42049e-47	CD8TCycling
TMEM109	8.3943e-52	0.48532	0.573	0.194	1.45994e-47	CD8TCycling
ENSMFAG00000037304	1.05328e-51	0.484089	0.605	0.211	1.83187e-47	CD8TCycling
HSPA13	1.30179e-51	0.369075	0.346	0.092	2.26408e-47	CD8TCycling
FAM111A	1.30743e-51	0.293277	0.354	0.094	2.27387e-47	CD8TCycling
AKR1A1	1.48038e-51	0.509797	0.635	0.233	2.57467e-47	CD8TCycling
SUPT16H	1.77949e-51	0.758038	0.762	0.345	3.09489e-47	CD8TCycling
MCTS1	1.94701e-51	0.426837	0.505	0.161	3.38624e-47	CD8TCycling
PSMA2	2.11591e-51	0.547143	0.568	0.199	3.68e-47	CD8TCycling
DAP3	3.11776e-51	0.275426	0.365	0.099	5.42241e-47	CD8TCycling
PRDX1	3.44376e-51	0.695553	0.605	0.235	5.98939e-47	CD8TCycling
STT3A	3.59565e-51	0.306786	0.362	0.098	6.25356e-47	CD8TCycling
ENSMFAG00000044385	4.69995e-51	0.285067	0.397	0.113	8.17416e-47	CD8TCycling
MT1F	5.46647e-51	0.295429	0.262	0.06	9.50728e-47	CD8TCycling
FIBP	6.30381e-51	0.426238	0.478	0.151	1.09636e-46	CD8TCycling
ENSMFAG00000002535	6.55908e-51	0.413433	0.527	0.174	1.14075e-46	CD8TCycling
MTA2	8.30091e-51	0.326084	0.451	0.136	1.44369e-46	CD8TCycling
ENSMFAG00000000823	8.87168e-51	0.681806	0.719	0.304	1.54296e-46	CD8TCycling
SRSF4	9.48354e-51	0.509591	0.676	0.254	1.64938e-46	CD8TCycling
ENSMFAG00000030964	1.04692e-50	0.515355	0.578	0.203	1.8208e-46	CD8TCycling
NTAN1	1.41545e-50	0.395272	0.546	0.18	2.46176e-46	CD8TCycling
IMPDH	2.18553e-50	0.346309	0.427	0.126	3.80108e-46	CD8TCycling
XRCC5	2.61152e-50	0.709868	0.83	0.412	4.54196e-46	CD8TCycling
STARD7	2.95578e-50	0.448013	0.514	0.169	5.14069e-46	CD8TCycling
USP14	3.20988e-50	0.437932	0.538	0.177	5.58262e-46	CD8TCycling
MRPL9	3.61084e-50	0.364848	0.414	0.122	6.27996e-46	CD8TCycling
ENSMFAG00000000302	4.46857e-50	0.342059	0.549	0.179	7.77173e-46	CD8TCycling
GLRX3	4.70217e-50	0.382869	0.505	0.162	8.17801e-46	CD8TCycling
EIF4EBP1	7.60337e-50	0.312138	0.346	0.094	1.32238e-45	CD8TCycling
PDS5B	9.14231e-50	0.384661	0.492	0.158	1.59003e-45	CD8TCycling
LAP3	9.36085e-50	0.475866	0.578	0.201	1.62804e-45	CD8TCycling
LCP1	1.16559e-49	0.70726	0.989	0.855	2.0272e-45	CD8TCycling
NELFE	1.39486e-49	0.303086	0.373	0.104	2.42595e-45	CD8TCycling
ENSMFAG00000028669	1.513e-49	0.254915	0.251	0.057	2.63141e-45	CD8TCycling
IFI30	1.95468e-49	0.331898	0.211	0.043	3.39958e-45	CD8TCycling
EWSR1	2.14581e-49	0.507901	0.657	0.245	3.73199e-45	CD8TCycling
APEH	2.91201e-49	0.270016	0.389	0.111	5.06457e-45	CD8TCycling
UQCRC1	2.97844e-49	0.569069	0.627	0.239	5.1801e-45	CD8TCycling
BAG1	3.01206e-49	0.328566	0.338	0.091	5.23857e-45	CD8TCycling
EMC8	3.65302e-49	0.320923	0.359	0.099	6.35334e-45	CD8TCycling
PSME2	5.66021e-49	0.784732	0.862	0.518	9.84424e-45	CD8TCycling
S100A10	6.13381e-49	0.835428	0.962	0.74	1.06679e-44	CD8TCycling
NONO	6.66652e-49	0.615771	0.759	0.321	1.15944e-44	CD8TCycling
MTCH2	7.01856e-49	0.282098	0.324	0.085	1.22067e-44	CD8TCycling
NOP56	1.05441e-48	0.478806	0.592	0.212	1.83383e-44	CD8TCycling
ENSMFAG00000000409	1.22269e-48	0.669823	0.876	0.494	2.12651e-44	CD8TCycling
PSMC3	1.25987e-48	0.31419	0.411	0.121	2.19116e-44	CD8TCycling
GGH	2.02664e-48	0.297387	0.286	0.072	3.52473e-44	CD8TCycling
ARHGDIB	2.03272e-48	0.549835	0.984	0.958	3.5353e-44	CD8TCycling
NUDC	2.39842e-48	0.325651	0.414	0.122	4.17133e-44	CD8TCycling
NNT	2.40899e-48	0.316963	0.365	0.102	4.18972e-44	CD8TCycling
ENSMFAG00000038147	2.80629e-48	0.533297	0.549	0.194	4.88071e-44	CD8TCycling
PPM1G	2.99757e-48	0.561278	0.649	0.252	5.21338e-44	CD8TCycling
CSRP1	3.58591e-48	0.259438	0.222	0.047	6.23661e-44	CD8TCycling
TXNDC17	4.25854e-48	0.271456	0.295	0.074	7.40645e-44	CD8TCycling
OSBPL11	5.14158e-48	0.285852	0.459	0.142	8.94223e-44	CD8TCycling
CBFB	7.37112e-48	0.43877	0.546	0.189	1.28198e-43	CD8TCycling
STAG1	8.83733e-48	0.322658	0.441	0.135	1.53699e-43	CD8TCycling
EMP3	9.54976e-48	0.753223	0.962	0.737	1.66089e-43	CD8TCycling
RNPS1	1.18569e-47	0.4235	0.622	0.224	2.06216e-43	CD8TCycling
RBM3	1.28344e-47	0.72165	0.859	0.453	2.23217e-43	CD8TCycling
TECR	1.52582e-47	0.313862	0.435	0.134	2.6537e-43	CD8TCycling
ACOT7	1.61252e-47	0.395578	0.511	0.171	2.80449e-43	CD8TCycling
BID	1.96638e-47	0.372549	0.505	0.167	3.41993e-43	CD8TCycling
CD74	2.02171e-47	1.17147	0.843	0.523	3.51615e-43	CD8TCycling
PSMA1	3.2211e-47	0.645262	0.776	0.335	5.60213e-43	CD8TCycling
IPO5	3.26341e-47	0.350547	0.405	0.123	5.67573e-43	CD8TCycling
IRF4	4.22223e-47	0.278738	0.203	0.042	7.34331e-43	CD8TCycling
TRIAP1	4.84837e-47	0.258862	0.351	0.097	8.43228e-43	CD8TCycling
G6PD	6.88684e-47	0.323954	0.43	0.132	1.19776e-42	CD8TCycling
UFD1	7.57962e-47	0.25228	0.389	0.113	1.31825e-42	CD8TCycling
NAA38	9.17024e-47	0.412023	0.559	0.197	1.59489e-42	CD8TCycling
RAB24	9.22122e-47	0.25744	0.335	0.092	1.60376e-42	CD8TCycling
OLA1	1.94708e-46	0.284063	0.422	0.128	3.38635e-42	CD8TCycling
SMARCC1	2.32712e-46	0.480551	0.641	0.244	4.04732e-42	CD8TCycling
GON7	2.82248e-46	0.279861	0.389	0.114	4.90885e-42	CD8TCycling
SNX5	3.41315e-46	0.3215	0.462	0.147	5.93615e-42	CD8TCycling
ENSMFAG00000042071	3.87231e-46	0.524266	0.649	0.254	6.73471e-42	CD8TCycling
MRPS11	4.03906e-46	0.317299	0.343	0.097	7.02473e-42	CD8TCycling
TRIM28	4.3008e-46	0.481634	0.684	0.264	7.47996e-42	CD8TCycling
MRPL28	7.11141e-46	0.332504	0.392	0.117	1.23682e-41	CD8TCycling
ENSMFAG00000039783	1.16152e-45	0.557545	0.73	0.302	2.02011e-41	CD8TCycling
MAT2A	1.34549e-45	0.451776	0.492	0.168	2.34007e-41	CD8TCycling
TOMM5	1.81402e-45	0.386262	0.451	0.148	3.15495e-41	CD8TCycling
RPS27L	2.20718e-45	0.417031	0.459	0.153	3.83873e-41	CD8TCycling
ARPC5	2.65583e-45	0.707227	0.889	0.594	4.61902e-41	CD8TCycling
HMG20B	3.08153e-45	0.286507	0.395	0.119	5.3594e-41	CD8TCycling
NDUFA9	4.59873e-45	0.313943	0.449	0.143	7.99812e-41	CD8TCycling
VDAC1	4.89211e-45	0.493659	0.554	0.202	8.50836e-41	CD8TCycling
TIPRL	4.95886e-45	0.25987	0.357	0.102	8.62445e-41	CD8TCycling
STK24	5.86313e-45	0.365171	0.424	0.135	1.01972e-40	CD8TCycling
ACP1	6.02828e-45	0.432943	0.573	0.209	1.04844e-40	CD8TCycling
GET4	6.8508e-45	0.262057	0.327	0.091	1.19149e-40	CD8TCycling
PYGB	7.1437e-45	0.254198	0.327	0.09	1.24243e-40	CD8TCycling
PAFAH1B3	7.1718e-45	0.283628	0.414	0.127	1.24732e-40	CD8TCycling
PSMB6	7.59582e-45	0.582316	0.797	0.366	1.32106e-40	CD8TCycling
PYCARD	1.03083e-44	0.626679	0.732	0.336	1.79282e-40	CD8TCycling
PSMA6	1.19946e-44	0.599948	0.719	0.312	2.0861e-40	CD8TCycling
GMCL1	1.259e-44	0.26363	0.335	0.095	2.18965e-40	CD8TCycling
ENSMFAG00000033486	1.59766e-44	0.312966	0.468	0.153	2.77865e-40	CD8TCycling
MRPL52	1.90968e-44	0.398855	0.581	0.211	3.32132e-40	CD8TCycling
TAGLN2	2.11645e-44	0.740529	0.951	0.671	3.68092e-40	CD8TCycling
GTF2F2	2.28904e-44	0.294725	0.324	0.09	3.9811e-40	CD8TCycling
KATNBL1	2.35222e-44	0.250941	0.346	0.099	4.09099e-40	CD8TCycling
NDUFC2	2.52591e-44	0.379348	0.557	0.198	4.39307e-40	CD8TCycling
UBE2N	3.60191e-44	0.468878	0.614	0.226	6.26445e-40	CD8TCycling
KPNB1	3.84643e-44	0.569982	0.738	0.324	6.68972e-40	CD8TCycling
MAPK3	5.7402e-44	0.272138	0.389	0.119	9.98335e-40	CD8TCycling
HNRNPC	7.20268e-44	0.658044	0.951	0.685	1.25269e-39	CD8TCycling
RPA2	7.66629e-44	0.403877	0.476	0.161	1.33332e-39	CD8TCycling
COTL1	7.90286e-44	1.05666	0.873	0.644	1.37447e-39	CD8TCycling
UBE2L3	1.89703e-43	0.479529	0.622	0.243	3.29932e-39	CD8TCycling
ARL6IP6	2.29484e-43	0.321474	0.508	0.173	3.99119e-39	CD8TCycling
NDUFA10	3.00122e-43	0.312959	0.381	0.117	5.21972e-39	CD8TCycling
SHKBP1	3.0877e-43	0.312418	0.478	0.161	5.37012e-39	CD8TCycling
ING2	3.5304e-43	0.254577	0.408	0.127	6.14007e-39	CD8TCycling
BUD31	4.41762e-43	0.414264	0.584	0.214	7.68312e-39	CD8TCycling
CTSB	4.46153e-43	0.262913	0.338	0.097	7.75949e-39	CD8TCycling
ENSMFAG00000042375	6.17198e-43	0.353026	0.454	0.15	1.07343e-38	CD8TCycling
TUBB2B	7.70977e-43	0.253933	0.105	0.015	1.34088e-38	CD8TCycling
COPRS	8.47509e-43	0.250254	0.386	0.118	1.47399e-38	CD8TCycling
CNP	8.57893e-43	0.302684	0.395	0.122	1.49205e-38	CD8TCycling
ENSMFAG00000042554	8.64796e-43	0.256353	0.37	0.111	1.50405e-38	CD8TCycling
POMP	1.24674e-42	0.612942	0.705	0.325	2.16833e-38	CD8TCycling
GMPS	1.26017e-42	0.293247	0.405	0.127	2.19169e-38	CD8TCycling
ENSMFAG00000000196	1.3977e-42	0.41658	0.557	0.206	2.43087e-38	CD8TCycling
NDUFB7	1.48264e-42	0.638234	0.835	0.424	2.57861e-38	CD8TCycling
MPC2	2.0854e-42	0.566851	0.684	0.29	3.62693e-38	CD8TCycling
PSMD9	2.25294e-42	0.259768	0.384	0.118	3.91831e-38	CD8TCycling
ENSMFAG00000002474	2.5907e-42	0.677575	0.935	0.688	4.50575e-38	CD8TCycling
STMP1	2.837e-42	0.327196	0.53	0.184	4.93411e-38	CD8TCycling
KPNA3	2.93313e-42	0.250192	0.411	0.129	5.10129e-38	CD8TCycling
MAPRE1	3.07716e-42	0.375189	0.6	0.223	5.3518e-38	CD8TCycling
RBX1	3.30468e-42	0.622792	0.851	0.476	5.74751e-38	CD8TCycling
COX7B	4.122e-42	0.639086	0.911	0.677	7.16899e-38	CD8TCycling
PPP1CA	4.32689e-42	0.646056	0.914	0.607	7.52533e-38	CD8TCycling
DAP	4.36831e-42	0.291281	0.459	0.153	7.59737e-38	CD8TCycling
SPG21	4.43253e-42	0.266468	0.373	0.113	7.70906e-38	CD8TCycling
PPP2R3C	5.65379e-42	0.265512	0.281	0.075	9.83307e-38	CD8TCycling
PA2G4	6.23937e-42	0.657092	0.727	0.344	1.08515e-37	CD8TCycling
CASP8AP2	6.81e-42	0.317607	0.4	0.128	1.1844e-37	CD8TCycling
CCT2	9.89097e-42	0.4934	0.662	0.27	1.72024e-37	CD8TCycling
PSMD13	1.01072e-41	0.554232	0.732	0.312	1.75784e-37	CD8TCycling
PARP1	1.19077e-41	0.379837	0.532	0.193	2.07099e-37	CD8TCycling
PRRC2A	1.73269e-41	0.397713	0.562	0.208	3.0135e-37	CD8TCycling
PAGR1	2.24497e-41	0.285121	0.489	0.167	3.90446e-37	CD8TCycling
NIPSNAP2	3.17055e-41	0.250483	0.373	0.115	5.51422e-37	CD8TCycling
PGAM1	3.43744e-41	0.632939	0.773	0.386	5.9784e-37	CD8TCycling
SNRPC	3.59964e-41	0.430145	0.657	0.255	6.26049e-37	CD8TCycling
SNRNP40	4.72863e-41	0.272493	0.446	0.147	8.22403e-37	CD8TCycling
ANAPC11	5.88769e-41	0.510828	0.681	0.282	1.02399e-36	CD8TCycling
YWHAH	6.35723e-41	0.616102	0.827	0.445	1.10565e-36	CD8TCycling
CAPRIN1	6.6711e-41	0.308629	0.438	0.146	1.16024e-36	CD8TCycling
RIF1	6.72245e-41	0.346932	0.478	0.168	1.16917e-36	CD8TCycling
SRSF3	8.30677e-41	0.672244	0.878	0.544	1.44471e-36	CD8TCycling
DHX15	9.84255e-41	0.32985	0.508	0.179	1.71182e-36	CD8TCycling
POLR2I	1.17043e-40	0.42091	0.524	0.193	2.0356e-36	CD8TCycling
STOML2	1.21227e-40	0.38647	0.503	0.18	2.10838e-36	CD8TCycling
STK39	1.44021e-40	0.39568	0.565	0.212	2.50481e-36	CD8TCycling
SRSF7	2.01957e-40	0.581888	0.811	0.402	3.51244e-36	CD8TCycling
DBI	2.14434e-40	0.603614	0.892	0.531	3.72943e-36	CD8TCycling
HSP90AA1	2.97277e-40	0.613684	0.986	0.895	5.17024e-36	CD8TCycling
MRPL42	3.48356e-40	0.360065	0.441	0.148	6.05861e-36	CD8TCycling
TRAPPC3	5.2127e-40	0.287166	0.454	0.153	9.06594e-36	CD8TCycling
ENSMFAG00000028668	6.20771e-40	0.562561	0.462	0.172	1.07964e-35	CD8TCycling
RBM17	6.77596e-40	0.392815	0.578	0.221	1.17848e-35	CD8TCycling
EBP	6.87601e-40	0.278635	0.481	0.166	1.19588e-35	CD8TCycling
NAP1L1	7.46691e-40	0.59579	0.886	0.523	1.29864e-35	CD8TCycling
CHRAC1	9.59638e-40	0.274968	0.449	0.152	1.669e-35	CD8TCycling
MRPL47	1.65285e-39	0.278218	0.397	0.127	2.87464e-35	CD8TCycling
GLRX5	2.3132e-39	0.343515	0.454	0.158	4.02311e-35	CD8TCycling
GOT2	2.35626e-39	0.250281	0.308	0.089	4.098e-35	CD8TCycling
RFC1	2.52435e-39	0.365063	0.551	0.208	4.39035e-35	CD8TCycling
ENSMFAG00000043036	3.1594e-39	0.464044	0.627	0.251	5.49482e-35	CD8TCycling
EFHD2	3.39079e-39	0.533818	0.73	0.332	5.89726e-35	CD8TCycling
APRT	3.80589e-39	0.728841	0.759	0.409	6.61921e-35	CD8TCycling
SF3B4	3.81316e-39	0.263953	0.478	0.166	6.63184e-35	CD8TCycling
UCP2	4.8565e-39	0.671178	0.859	0.488	8.44643e-35	CD8TCycling
MFF	5.32099e-39	0.301772	0.532	0.191	9.25426e-35	CD8TCycling
ASB8	6.01075e-39	0.271451	0.408	0.134	1.04539e-34	CD8TCycling
NDUFS6	6.32936e-39	0.51907	0.759	0.337	1.1008e-34	CD8TCycling
BAX	6.45135e-39	0.654807	0.738	0.359	1.12202e-34	CD8TCycling
TCP1	6.6072e-39	0.36517	0.511	0.187	1.14912e-34	CD8TCycling
CHD4	7.04109e-39	0.480718	0.705	0.31	1.22459e-34	CD8TCycling
ENSMFAG00000001093	8.39541e-39	0.53367	0.749	0.341	1.46013e-34	CD8TCycling
NDUFS3	1.21397e-38	0.279791	0.527	0.189	2.11134e-34	CD8TCycling
SFPQ	1.57024e-38	0.678134	0.884	0.552	2.73096e-34	CD8TCycling
PPA1	1.93958e-38	0.340513	0.405	0.136	3.37332e-34	CD8TCycling
KLHDC3	1.97669e-38	0.262996	0.432	0.147	3.43785e-34	CD8TCycling
IMMP1L	3.40284e-38	0.268865	0.446	0.154	5.91821e-34	CD8TCycling
CYC1	3.56221e-38	0.512468	0.77	0.358	6.19539e-34	CD8TCycling
HADHA	5.33966e-38	0.353985	0.568	0.219	9.28674e-34	CD8TCycling
ENSMFAG00000003072	5.54118e-38	0.337808	0.57	0.215	9.63721e-34	CD8TCycling
PTBP1	6.68802e-38	0.536877	0.727	0.335	1.16318e-33	CD8TCycling
SUPT4H1	8.15987e-38	0.376555	0.532	0.201	1.41916e-33	CD8TCycling
TAF15	8.41288e-38	0.499347	0.722	0.316	1.46317e-33	CD8TCycling
ENSMFAG00000032800	1.06439e-37	0.691045	0.932	0.683	1.85119e-33	CD8TCycling
PBRM1	1.27908e-37	0.47104	0.673	0.288	2.22457e-33	CD8TCycling
SRSF1	1.39648e-37	0.44924	0.676	0.286	2.42875e-33	CD8TCycling
RETREG2	1.63613e-37	0.2599	0.392	0.13	2.84557e-33	CD8TCycling
CAND1	1.7162e-37	0.340166	0.511	0.189	2.98482e-33	CD8TCycling
PSMA7	2.27498e-37	0.622993	0.908	0.674	3.95665e-33	CD8TCycling
TMEM14A	2.78655e-37	0.285256	0.459	0.162	4.84636e-33	CD8TCycling
MDH2	3.32512e-37	0.380736	0.573	0.227	5.78304e-33	CD8TCycling
ENSMFAG00000040776	3.67453e-37	0.633591	0.868	0.533	6.39073e-33	CD8TCycling
POLR2B	4.9696e-37	0.284214	0.457	0.161	8.64312e-33	CD8TCycling
PHPT1	6.91093e-37	0.439761	0.649	0.272	1.20195e-32	CD8TCycling
TPM3	8.97259e-37	0.564053	0.949	0.762	1.56051e-32	CD8TCycling
SRSF10	9.29576e-37	0.527423	0.722	0.329	1.61672e-32	CD8TCycling
MED30	9.72348e-37	0.275254	0.495	0.179	1.69111e-32	CD8TCycling
ENSMFAG00000044548	1.0058e-36	0.464674	0.668	0.287	1.74928e-32	CD8TCycling
MRPS16	1.06589e-36	0.403156	0.649	0.263	1.8538e-32	CD8TCycling
ENSMFAG00000043832	1.27067e-36	0.252053	0.43	0.148	2.20995e-32	CD8TCycling
FLNA	1.34076e-36	0.676935	0.838	0.48	2.33185e-32	CD8TCycling
ETHE1	1.37957e-36	0.254528	0.408	0.137	2.39935e-32	CD8TCycling
AURKAIP1	1.69216e-36	0.399085	0.624	0.253	2.94301e-32	CD8TCycling
ENSMFAG00000045767	1.7525e-36	0.583863	0.876	0.534	3.04796e-32	CD8TCycling
PRELID1	1.86085e-36	0.446158	0.584	0.235	3.23639e-32	CD8TCycling
ERGIC2	2.25286e-36	0.295703	0.476	0.171	3.91817e-32	CD8TCycling
PPP2CA	2.71666e-36	0.332471	0.551	0.213	4.72481e-32	CD8TCycling
ENSMFAG00000033623	2.91527e-36	0.304719	0.524	0.195	5.07025e-32	CD8TCycling
ENSMFAG00000040746	3.01915e-36	0.274884	0.554	0.207	5.25091e-32	CD8TCycling
ENSMFAG00000037178	3.13156e-36	0.495047	0.7	0.315	5.44641e-32	CD8TCycling
PRKDC	3.56118e-36	0.600835	0.714	0.349	6.19361e-32	CD8TCycling
SF3B3	3.86644e-36	0.265774	0.468	0.168	6.72451e-32	CD8TCycling
HTATSF1	4.06396e-36	0.328828	0.581	0.228	7.06803e-32	CD8TCycling
ATP5F1C	4.10182e-36	0.509371	0.703	0.319	7.13388e-32	CD8TCycling
TALDO1	5.95649e-36	0.521035	0.719	0.335	1.03595e-31	CD8TCycling
PSMD2	6.86394e-36	0.455797	0.595	0.245	1.19378e-31	CD8TCycling
UBA2	6.90889e-36	0.310472	0.514	0.193	1.20159e-31	CD8TCycling
HDAC2	9.48248e-36	0.277229	0.454	0.163	1.64919e-31	CD8TCycling
TXNRD1	9.81586e-36	0.250604	0.419	0.145	1.70717e-31	CD8TCycling
POLR2G	1.42941e-35	0.335005	0.5	0.188	2.48602e-31	CD8TCycling
RSRC1	1.66037e-35	0.259362	0.359	0.118	2.88771e-31	CD8TCycling
CORO1A	3.32627e-35	0.512333	0.989	0.953	5.78505e-31	CD8TCycling
LMNA	3.76025e-35	0.321338	0.149	0.031	6.53982e-31	CD8TCycling
LAGE3	3.85126e-35	0.568111	0.735	0.363	6.69812e-31	CD8TCycling
MRPS24	4.81096e-35	0.281662	0.478	0.174	8.36722e-31	CD8TCycling
RALY	4.98146e-35	0.45044	0.711	0.315	8.66376e-31	CD8TCycling
TACC1	1.0509e-34	0.258901	0.414	0.144	1.82772e-30	CD8TCycling
PSMB9	1.06836e-34	0.572989	0.941	0.737	1.8581e-30	CD8TCycling
MRPL18	2.22786e-34	0.293487	0.308	0.097	3.87469e-30	CD8TCycling
NUTF2	2.9788e-34	0.269524	0.435	0.154	5.18073e-30	CD8TCycling
ATP5F1B	3.03464e-34	0.382916	0.632	0.264	5.27784e-30	CD8TCycling
EIF4H	3.09381e-34	0.382012	0.584	0.235	5.38075e-30	CD8TCycling
CHCHD1	3.53128e-34	0.336714	0.551	0.217	6.1416e-30	CD8TCycling
ENSMFAG00000004020	5.02809e-34	0.596671	0.897	0.612	8.74486e-30	CD8TCycling
ENSMFAG00000036111	5.58122e-34	0.449938	0.673	0.295	9.70686e-30	CD8TCycling
NDUFA12	5.94346e-34	0.418947	0.614	0.261	1.03369e-29	CD8TCycling
EIF2S2	6.00652e-34	0.313479	0.603	0.244	1.04465e-29	CD8TCycling
IMMT	6.42097e-34	0.280668	0.432	0.154	1.11674e-29	CD8TCycling
ENSMFAG00000039061	6.65488e-34	0.492381	0.743	0.359	1.15742e-29	CD8TCycling
MRPS18C	6.92424e-34	0.336147	0.443	0.164	1.20426e-29	CD8TCycling
AP1S1	8.50143e-34	0.298987	0.616	0.245	1.47857e-29	CD8TCycling
RBBP4	8.51096e-34	0.537562	0.665	0.317	1.48023e-29	CD8TCycling
LSM4	8.79827e-34	0.560874	0.803	0.429	1.5302e-29	CD8TCycling
MRPS12	9.00061e-34	0.384816	0.624	0.256	1.56539e-29	CD8TCycling
ENSMFAG00000045541	9.96347e-34	0.338025	0.659	0.274	1.73285e-29	CD8TCycling
HSPD1	1.09038e-33	0.626745	0.657	0.314	1.89639e-29	CD8TCycling
ENSMFAG00000032548	1.09311e-33	0.462738	0.376	0.136	1.90114e-29	CD8TCycling
PTPMT1	1.11951e-33	0.288047	0.522	0.203	1.94705e-29	CD8TCycling
SPATS2L	1.35422e-33	0.251609	0.349	0.117	2.35526e-29	CD8TCycling
FAM89B	1.42648e-33	0.346546	0.543	0.214	2.48093e-29	CD8TCycling
MRPL22	1.44311e-33	0.259247	0.549	0.209	2.50986e-29	CD8TCycling
OSBPL8	1.56461e-33	0.323409	0.568	0.229	2.72117e-29	CD8TCycling
RAB8A	1.60388e-33	0.355857	0.6	0.246	2.78947e-29	CD8TCycling
ENSMFAG00000036093	2.48993e-33	0.533419	0.93	0.72	4.33049e-29	CD8TCycling
SLC20A1	3.20328e-33	0.275326	0.376	0.131	5.57114e-29	CD8TCycling
HNRNPU	3.72469e-33	0.571748	0.873	0.571	6.47799e-29	CD8TCycling
LARP7	4.76216e-33	0.278458	0.605	0.247	8.28234e-29	CD8TCycling
BAZ1B	4.80783e-33	0.389158	0.627	0.269	8.36178e-29	CD8TCycling
DAD1	5.58726e-33	0.501557	0.757	0.378	9.71737e-29	CD8TCycling
PARK7	6.08079e-33	0.486983	0.697	0.327	1.05757e-28	CD8TCycling
CARHSP1	6.15727e-33	0.405743	0.665	0.29	1.07087e-28	CD8TCycling
UCHL5	6.43808e-33	0.26153	0.373	0.129	1.11971e-28	CD8TCycling
ENSMFAG00000046193	7.45494e-33	0.564191	0.919	0.73	1.29656e-28	CD8TCycling
ENSMFAG00000034356	8.27785e-33	0.470274	0.965	0.855	1.43968e-28	CD8TCycling
ENSMFAG00000045040	1.00591e-32	0.42651	0.662	0.293	1.74948e-28	CD8TCycling
XRCC6	1.09387e-32	0.49428	0.884	0.499	1.90245e-28	CD8TCycling
UQCRB	1.95566e-32	0.465811	0.781	0.385	3.40129e-28	CD8TCycling
ITGB1	2.26523e-32	0.594026	0.686	0.325	3.93969e-28	CD8TCycling
KARS1	2.55374e-32	0.286759	0.551	0.22	4.44147e-28	CD8TCycling
LSM7	3.22817e-32	0.491419	0.819	0.448	5.61443e-28	CD8TCycling
CTCF	3.59035e-32	0.452766	0.6	0.262	6.24434e-28	CD8TCycling
LSM8	4.08853e-32	0.400527	0.676	0.299	7.11077e-28	CD8TCycling
EIF4A3	4.10123e-32	0.358383	0.638	0.268	7.13285e-28	CD8TCycling
SNRPA1	4.81586e-32	0.313124	0.541	0.218	8.37575e-28	CD8TCycling
HNRNPL	5.80122e-32	0.401915	0.681	0.31	1.00895e-27	CD8TCycling
CNTRL	9.05281e-32	0.289009	0.457	0.176	1.57446e-27	CD8TCycling
ENSMFAG00000003092	1.15005e-31	0.362094	0.651	0.283	2.00017e-27	CD8TCycling
NOP58	1.52675e-31	0.334867	0.527	0.21	2.65533e-27	CD8TCycling
TXN2	1.55674e-31	0.286741	0.551	0.223	2.70749e-27	CD8TCycling
ENSMFAG00000046351	1.61074e-31	0.375413	0.657	0.291	2.8014e-27	CD8TCycling
PSMA3	1.91313e-31	0.440407	0.659	0.307	3.32732e-27	CD8TCycling
LRPPRC	2.09179e-31	0.291877	0.497	0.196	3.63805e-27	CD8TCycling
ENSMFAG00000038428	2.34711e-31	0.350044	0.641	0.269	4.08209e-27	CD8TCycling
DHX9	2.52316e-31	0.353141	0.538	0.219	4.38827e-27	CD8TCycling
STX10	2.58594e-31	0.316145	0.524	0.209	4.49746e-27	CD8TCycling
MRPL51	2.68537e-31	0.55931	0.827	0.498	4.6704e-27	CD8TCycling
NAA10	2.92012e-31	0.39489	0.676	0.301	5.07868e-27	CD8TCycling
NHP2	3.02499e-31	0.386793	0.657	0.297	5.26107e-27	CD8TCycling
PRMT2	3.09085e-31	0.272789	0.549	0.221	5.37561e-27	CD8TCycling
CA1	3.60492e-31	0.50208	0.127	0.026	6.26967e-27	CD8TCycling
GPX4	4.2083e-31	0.340474	0.614	0.261	7.31907e-27	CD8TCycling
ENSMFAG00000044849	4.22468e-31	0.506665	0.776	0.412	7.34757e-27	CD8TCycling
APMAP	4.75017e-31	0.276532	0.554	0.223	8.2615e-27	CD8TCycling
RTRAF	6.0222e-31	0.469676	0.786	0.406	1.04738e-26	CD8TCycling
ENSMFAG00000038518	6.41033e-31	0.545284	0.822	0.451	1.11488e-26	CD8TCycling
RPL22L1	7.86829e-31	0.677488	0.851	0.547	1.36845e-26	CD8TCycling
RBMX	1.19024e-30	0.440748	0.697	0.334	2.07007e-26	CD8TCycling
NARS1	1.42265e-30	0.341656	0.589	0.249	2.47428e-26	CD8TCycling
ENSMFAG00000041014	1.66218e-30	0.371488	0.624	0.274	2.89086e-26	CD8TCycling
HOOK3	1.78629e-30	0.287507	0.573	0.237	3.10671e-26	CD8TCycling
PPDPF	1.91598e-30	0.571622	0.803	0.437	3.33228e-26	CD8TCycling
PSMD4	2.09647e-30	0.399484	0.605	0.261	3.64619e-26	CD8TCycling
SSBP1	2.09666e-30	0.253283	0.527	0.208	3.64652e-26	CD8TCycling
HNRNPUL1	2.92391e-30	0.492488	0.838	0.48	5.08526e-26	CD8TCycling
TUFM	3.17485e-30	0.361514	0.576	0.245	5.5217e-26	CD8TCycling
ENSMFAG00000037534	5.93662e-30	0.478409	0.773	0.397	1.0325e-25	CD8TCycling
VDAC2	6.20025e-30	0.420144	0.646	0.292	1.07835e-25	CD8TCycling
HP1BP3	6.82046e-30	0.663974	0.792	0.443	1.18621e-25	CD8TCycling
ELAVL1	1.03578e-29	0.289178	0.57	0.234	1.80142e-25	CD8TCycling
TRAPPC1	1.49324e-29	0.411129	0.7	0.332	2.59703e-25	CD8TCycling
PFDN6	2.11723e-29	0.275063	0.559	0.233	3.68228e-25	CD8TCycling
SRRM1	3.64627e-29	0.486329	0.843	0.479	6.34159e-25	CD8TCycling
EED	3.9408e-29	0.282035	0.478	0.192	6.85383e-25	CD8TCycling
FAM120A	3.9738e-29	0.283065	0.668	0.294	6.91123e-25	CD8TCycling
CLTA	4.40896e-29	0.474421	0.77	0.405	7.66807e-25	CD8TCycling
HNRNPM	4.96642e-29	0.504752	0.832	0.493	8.63759e-25	CD8TCycling
ENSMFAG00000036062	5.91049e-29	0.518907	0.881	0.644	1.02795e-24	CD8TCycling
RPN2	6.50202e-29	0.417714	0.684	0.321	1.13083e-24	CD8TCycling
METAP2	1.24311e-28	0.320475	0.622	0.271	2.16202e-24	CD8TCycling
HNRNPA1	1.49255e-28	0.275257	0.427	0.167	2.59585e-24	CD8TCycling
ADSS2	1.50227e-28	0.274877	0.535	0.223	2.61276e-24	CD8TCycling
ENSMFAG00000034529	1.81196e-28	0.436603	0.8	0.421	3.15136e-24	CD8TCycling
ABCF1	1.81595e-28	0.386823	0.63	0.282	3.15829e-24	CD8TCycling
ENSMFAG00000036310	2.98349e-28	0.44354	0.959	0.867	5.18888e-24	CD8TCycling
PSMB3	3.77883e-28	0.352461	0.614	0.269	6.57214e-24	CD8TCycling
HEBP2	3.99857e-28	0.320361	0.459	0.188	6.95432e-24	CD8TCycling
MDH1	4.2538e-28	0.454832	0.703	0.346	7.39821e-24	CD8TCycling
SLC25A11	5.68144e-28	0.277858	0.414	0.16	9.88116e-24	CD8TCycling
PIM1	6.03504e-28	0.371455	0.535	0.233	1.04961e-23	CD8TCycling
ELOVL5	6.93403e-28	0.309763	0.608	0.269	1.20597e-23	CD8TCycling
HLA-DPA1	8.12084e-28	0.44678	0.549	0.245	1.41238e-23	CD8TCycling
HSPA8	8.84762e-28	0.471711	0.986	0.887	1.53878e-23	CD8TCycling
ENSMFAG00000041812	9.60497e-28	0.32244	0.662	0.295	1.6705e-23	CD8TCycling
TXNL4A	1.06129e-27	0.393781	0.697	0.333	1.8458e-23	CD8TCycling
ENSMFAG00000032317	1.72772e-27	0.509249	0.843	0.5	3.00485e-23	CD8TCycling
GNAI2	1.82202e-27	0.480247	0.927	0.696	3.16885e-23	CD8TCycling
VPS29	2.3448e-27	0.299176	0.562	0.243	4.07807e-23	CD8TCycling
NDUFB4	2.75347e-27	0.481447	0.849	0.506	4.78883e-23	CD8TCycling
WDR1	3.21132e-27	0.433062	0.786	0.424	5.58514e-23	CD8TCycling
ENSMFAG00000003053	4.69342e-27	0.270523	0.581	0.251	8.1628e-23	CD8TCycling
SUMO3	6.64611e-27	0.280126	0.632	0.285	1.15589e-22	CD8TCycling
PSMD7	7.60606e-27	0.316168	0.586	0.257	1.32285e-22	CD8TCycling
PRPF40A	9.12196e-27	0.295843	0.605	0.272	1.58649e-22	CD8TCycling
ENSMFAG00000040941	9.39192e-27	0.334165	0.649	0.301	1.63344e-22	CD8TCycling
SRSF9	9.94036e-27	0.42416	0.746	0.384	1.72883e-22	CD8TCycling
SERBP1	1.13623e-26	0.475738	0.919	0.642	1.97613e-22	CD8TCycling
MAGOH	1.6169e-26	0.348093	0.643	0.294	2.81211e-22	CD8TCycling
ENSMFAG00000036411	1.64669e-26	0.494962	0.903	0.658	2.86393e-22	CD8TCycling
NUCB2	2.18059e-26	0.447853	0.586	0.269	3.79248e-22	CD8TCycling
BRD7	2.7157e-26	0.272134	0.608	0.265	4.72315e-22	CD8TCycling
NDUFA1	3.00493e-26	0.460596	0.924	0.65	5.22618e-22	CD8TCycling
CCT4	3.59946e-26	0.36139	0.643	0.301	6.26018e-22	CD8TCycling
ENSMFAG00000039648	4.3399e-26	0.47438	0.873	0.58	7.54795e-22	CD8TCycling
CAPZA1	7.5879e-26	0.470539	0.914	0.627	1.31969e-21	CD8TCycling
SNRNP25	8.56995e-26	0.290652	0.595	0.263	1.49049e-21	CD8TCycling
LMO4	9.11617e-26	0.264479	0.489	0.21	1.58548e-21	CD8TCycling
ENSMFAG00000038096	9.25823e-26	0.432917	0.786	0.45	1.61019e-21	CD8TCycling
CKLF	1.18965e-25	0.293117	0.589	0.263	2.06904e-21	CD8TCycling
PPP4C	1.38716e-25	0.344263	0.727	0.345	2.41255e-21	CD8TCycling
RASGRP2	1.45623e-25	0.291145	0.462	0.196	2.53267e-21	CD8TCycling
ENSMFAG00000032707	1.46624e-25	0.44728	0.895	0.601	2.55009e-21	CD8TCycling
SRP9	1.68384e-25	0.425459	0.73	0.373	2.92853e-21	CD8TCycling
CAP1	1.82534e-25	0.480119	0.916	0.705	3.17463e-21	CD8TCycling
RBM8A	2.53623e-25	0.416836	0.773	0.419	4.41101e-21	CD8TCycling
ZYX	2.81516e-25	0.335268	0.557	0.252	4.89613e-21	CD8TCycling
CNIH4	6.48333e-25	0.286705	0.551	0.243	1.12758e-20	CD8TCycling
EIF1AX	6.71862e-25	0.312371	0.608	0.286	1.1685e-20	CD8TCycling
ZNF207	1.0119e-24	0.332301	0.684	0.328	1.7599e-20	CD8TCycling
PSMA5	1.31212e-24	0.416393	0.708	0.379	2.28204e-20	CD8TCycling
PDCD5	1.43746e-24	0.299295	0.557	0.246	2.50004e-20	CD8TCycling
ENSMFAG00000043193	1.499e-24	0.481801	0.895	0.625	2.60706e-20	CD8TCycling
ARPC3	1.99314e-24	0.398415	0.946	0.826	3.46648e-20	CD8TCycling
GSPT1	2.84502e-24	0.292593	0.546	0.244	4.94807e-20	CD8TCycling
ENSMFAG00000033952	2.95943e-24	0.371569	0.7	0.347	5.14704e-20	CD8TCycling
PSMB7	3.44513e-24	0.438143	0.832	0.51	5.99177e-20	CD8TCycling
NDUFAB1	4.14875e-24	0.267351	0.616	0.281	7.21551e-20	CD8TCycling
FKBP1A	4.25628e-24	0.371945	0.705	0.358	7.40252e-20	CD8TCycling
CAPG	4.2771e-24	0.447783	0.246	0.086	7.43873e-20	CD8TCycling
SUB1	4.78566e-24	0.472626	0.919	0.706	8.32322e-20	CD8TCycling
CDC42	5.43153e-24	0.286303	0.624	0.287	9.44652e-20	CD8TCycling
PLP2	6.87586e-24	0.495768	0.814	0.489	1.19585e-19	CD8TCycling
RAB5IF	7.96547e-24	0.330414	0.559	0.263	1.38536e-19	CD8TCycling
ENSMFAG00000030371	8.17349e-24	0.292324	0.649	0.305	1.42153e-19	CD8TCycling
TMEM14C	9.40933e-24	0.269554	0.632	0.296	1.63647e-19	CD8TCycling
ENSMFAG00000002773	1.20636e-23	0.349378	0.695	0.351	2.0981e-19	CD8TCycling
ADRM1	1.28179e-23	0.260435	0.565	0.255	2.22928e-19	CD8TCycling
ERP29	1.62063e-23	0.348129	0.724	0.368	2.8186e-19	CD8TCycling
CALM1	1.74597e-23	0.344209	0.997	0.96	3.03659e-19	CD8TCycling
ENSMFAG00000036355	2.87704e-23	0.301168	0.589	0.276	5.00375e-19	CD8TCycling
PSMB4	4.43346e-23	0.345852	0.711	0.357	7.71068e-19	CD8TCycling
ENSMFAG00000045132	1.17394e-22	0.295154	0.481	0.216	2.04172e-18	CD8TCycling
NAA50	1.21564e-22	0.251983	0.638	0.298	2.11423e-18	CD8TCycling
BZW1	1.34617e-22	0.46462	0.914	0.622	2.34126e-18	CD8TCycling
STAG2	1.4786e-22	0.277816	0.657	0.316	2.57159e-18	CD8TCycling
ENSMFAG00000003981	2.18945e-22	0.381209	0.973	0.871	3.80789e-18	CD8TCycling
UBE2I	2.23757e-22	0.354248	0.768	0.415	3.89158e-18	CD8TCycling
DYNLL2	2.63616e-22	0.266393	0.589	0.275	4.58481e-18	CD8TCycling
C1QBP	3.1456e-22	0.30776	0.511	0.234	5.47084e-18	CD8TCycling
CCT7	3.17798e-22	0.300018	0.605	0.288	5.52714e-18	CD8TCycling
ATP5PF	4.42641e-22	0.421895	0.895	0.603	7.69842e-18	CD8TCycling
MTPN	4.62556e-22	0.345694	0.741	0.386	8.04477e-18	CD8TCycling
PHF5A	4.98002e-22	0.26638	0.584	0.271	8.66125e-18	CD8TCycling
GNAI3	5.50222e-22	0.308713	0.6	0.288	9.56946e-18	CD8TCycling
ATG3	8.31295e-22	0.359012	0.605	0.286	1.44579e-17	CD8TCycling
UBALD2	1.07367e-21	0.516108	0.703	0.401	1.86732e-17	CD8TCycling
ENSMFAG00000001649	1.36996e-21	0.435359	0.876	0.634	2.38263e-17	CD8TCycling
ACTR3	1.37025e-21	0.427162	0.905	0.652	2.38314e-17	CD8TCycling
LRRFIP1	1.38154e-21	0.356821	0.708	0.366	2.40278e-17	CD8TCycling
LDHB	3.168e-21	0.479322	0.795	0.492	5.50979e-17	CD8TCycling
LSP1	3.2772e-21	0.426546	0.93	0.793	5.69971e-17	CD8TCycling
SF3B6	3.82209e-21	0.348576	0.751	0.41	6.64738e-17	CD8TCycling
APOBEC3H	4.01828e-21	0.298595	0.705	0.358	6.9886e-17	CD8TCycling
KIF5B	4.92338e-21	0.349057	0.724	0.384	8.56273e-17	CD8TCycling
ARPC4	5.08183e-21	0.423175	0.824	0.524	8.83831e-17	CD8TCycling
ENSMFAG00000001487	5.27452e-21	0.31073	0.638	0.319	9.17344e-17	CD8TCycling
GDI2	7.05569e-21	0.287454	0.703	0.361	1.22713e-16	CD8TCycling
PCBP2	7.92987e-21	0.296823	0.681	0.349	1.37916e-16	CD8TCycling
ENSMFAG00000001409	1.21609e-20	0.29667	0.732	0.379	2.11502e-16	CD8TCycling
RAC2	1.25259e-20	0.353912	0.981	0.917	2.1785e-16	CD8TCycling
MRPL20	1.72422e-20	0.342817	0.614	0.312	2.99876e-16	CD8TCycling
OAZ1	2.06962e-20	0.382878	0.724	0.405	3.59948e-16	CD8TCycling
ENSMFAG00000001022	2.20343e-20	0.393702	0.827	0.551	3.83221e-16	CD8TCycling
NDUFA13	2.36826e-20	0.365154	0.786	0.45	4.11888e-16	CD8TCycling
FUBP1	4.81876e-20	0.252444	0.705	0.355	8.38079e-16	CD8TCycling
IQGAP2	5.21989e-20	0.251276	0.608	0.298	9.07844e-16	CD8TCycling
IFI16	7.52065e-20	0.383429	0.962	0.797	1.30799e-15	CD8TCycling
UQCRQ	7.84299e-20	0.388596	0.843	0.554	1.36405e-15	CD8TCycling
NDUFB9	8.09148e-20	0.375486	0.727	0.415	1.40727e-15	CD8TCycling
NDUFS7	1.23669e-19	0.312528	0.676	0.356	2.15084e-15	CD8TCycling
MRPL12	1.45076e-19	0.263085	0.435	0.198	2.52316e-15	CD8TCycling
YWHAB	2.28186e-19	0.358574	0.959	0.805	3.96861e-15	CD8TCycling
COPE	3.57141e-19	0.364483	0.832	0.524	6.2114e-15	CD8TCycling
TPR	3.64343e-19	0.394173	0.746	0.414	6.33665e-15	CD8TCycling
SNRNP200	3.76284e-19	0.250983	0.6	0.296	6.54433e-15	CD8TCycling
ENSMFAG00000033691	4.67169e-19	0.297602	0.784	0.426	8.125e-15	CD8TCycling
RBM25	4.75085e-19	0.348467	0.781	0.445	8.26267e-15	CD8TCycling
EZR	6.2264e-19	0.399733	0.886	0.649	1.08289e-14	CD8TCycling
LY6E	6.80114e-19	0.349918	0.976	0.87	1.18285e-14	CD8TCycling
RAD23A	8.25284e-19	0.251832	0.643	0.323	1.43533e-14	CD8TCycling
PSMB1	8.71464e-19	0.342512	0.827	0.518	1.51565e-14	CD8TCycling
ACTR2	1.0357e-18	0.370468	0.9	0.631	1.80129e-14	CD8TCycling
ETFB	1.1325e-18	0.313209	0.724	0.396	1.96965e-14	CD8TCycling
GNB2	1.42292e-18	0.363937	0.846	0.523	2.47475e-14	CD8TCycling
RAC1	1.66978e-18	0.321509	0.77	0.435	2.90408e-14	CD8TCycling
ENSMFAG00000041816	2.13076e-18	0.301158	0.951	0.842	3.70581e-14	CD8TCycling
ENSMFAG00000002856	2.185e-18	0.250587	0.665	0.335	3.80015e-14	CD8TCycling
PSMB8	2.24938e-18	0.356278	0.951	0.749	3.91212e-14	CD8TCycling
CSTB	2.49777e-18	0.256829	0.632	0.321	4.34412e-14	CD8TCycling
DDX46	3.75978e-18	0.304187	0.781	0.448	6.539e-14	CD8TCycling
ENSMFAG00000033843	5.97266e-18	0.350452	0.962	0.862	1.03877e-13	CD8TCycling
UBB	8.2252e-18	0.43003	0.859	0.61	1.43053e-13	CD8TCycling
DYNLRB1	9.14748e-18	0.365895	0.827	0.513	1.59093e-13	CD8TCycling
SSNA1	1.00451e-17	0.272714	0.705	0.37	1.74704e-13	CD8TCycling
SPCS3	1.91696e-17	0.352346	0.776	0.449	3.33398e-13	CD8TCycling
SLC25A3	2.5463e-17	0.378839	0.865	0.6	4.42852e-13	CD8TCycling
NDUFS5	3.43152e-17	0.351117	0.908	0.696	5.96809e-13	CD8TCycling
DDOST	3.43289e-17	0.347232	0.77	0.443	5.97049e-13	CD8TCycling
EIF4G2	4.26464e-17	0.345188	0.838	0.565	7.41707e-13	CD8TCycling
LSM6	4.41507e-17	0.311087	0.659	0.357	7.6787e-13	CD8TCycling
PSIP1	4.4302e-17	0.349692	0.746	0.448	7.705e-13	CD8TCycling
THRAP3	5.51477e-17	0.338908	0.776	0.466	9.59129e-13	CD8TCycling
EIF3A	6.48925e-17	0.332668	0.741	0.441	1.12861e-12	CD8TCycling
PGK1	6.7969e-17	0.481038	0.732	0.456	1.18212e-12	CD8TCycling
ENSMFAG00000027015	8.89433e-17	1.51557	0.1	0.027	1.5469e-12	CD8TCycling
BCL2L2-PABPN1	1.57539e-16	0.343938	0.797	0.496	2.73992e-12	CD8TCycling
ANP32A	1.61427e-16	0.254386	0.689	0.371	2.80753e-12	CD8TCycling
P4HB	4.65658e-16	0.276253	0.732	0.407	8.09873e-12	CD8TCycling
IQGAP1	7.45654e-16	0.342514	0.905	0.623	1.29684e-11	CD8TCycling
NDUFB10	8.29564e-16	0.299123	0.773	0.468	1.44278e-11	CD8TCycling
COX17	1.23651e-15	0.257068	0.738	0.422	2.15054e-11	CD8TCycling
DYNLL1	1.27812e-15	0.302771	0.73	0.443	2.22291e-11	CD8TCycling
PPIG	1.3035e-15	0.258504	0.778	0.459	2.26705e-11	CD8TCycling
LGALS3	1.38186e-15	0.32796	0.53	0.276	2.40333e-11	CD8TCycling
TUBA4A	1.88881e-15	0.287389	0.722	0.429	3.28501e-11	CD8TCycling
UBE2D2	3.47233e-15	0.293049	0.754	0.431	6.03908e-11	CD8TCycling
SEC61G	3.5484e-15	0.34182	0.873	0.593	6.17138e-11	CD8TCycling
TMBIM6	3.58693e-15	0.364451	0.795	0.499	6.23839e-11	CD8TCycling
CCT3	4.67458e-15	0.270605	0.724	0.405	8.13004e-11	CD8TCycling
GNAS	2.34284e-14	0.288739	0.981	0.879	4.07466e-10	CD8TCycling
NDUFA2	4.72462e-14	0.293891	0.781	0.485	8.21705e-10	CD8TCycling
CEP350	5.97807e-14	0.25053	0.614	0.335	1.03971e-09	CD8TCycling
PPP1CC	1.01694e-13	0.283946	0.778	0.467	1.76866e-09	CD8TCycling
TRA2B	1.3864e-13	0.286396	0.811	0.522	2.41123e-09	CD8TCycling
MSN	1.8858e-13	0.318609	0.9	0.731	3.27978e-09	CD8TCycling
SEPTIN7	7.98562e-13	0.304496	0.951	0.784	1.38886e-08	CD8TCycling
MT3	9.19896e-13	0.416559	0.595	0.348	1.59988e-08	CD8TCycling
GLIPR2	1.02056e-12	0.276668	0.727	0.448	1.77496e-08	CD8TCycling
ENSMFAG00000045023	1.53216e-12	0.448721	0.797	0.585	2.66473e-08	CD8TCycling
ELOB	2.25702e-12	0.277207	0.903	0.719	3.9254e-08	CD8TCycling
SLIRP	2.3242e-12	0.280022	0.911	0.67	4.04225e-08	CD8TCycling
ATP5MC2	3.66387e-12	0.295083	0.905	0.707	6.3722e-08	CD8TCycling
MIF	4.20737e-12	0.423088	0.924	0.746	7.31747e-08	CD8TCycling
NDUFA11	5.26913e-12	0.279581	0.857	0.586	9.16407e-08	CD8TCycling
EIF4A1	1.01745e-11	0.270815	0.708	0.432	1.76955e-07	CD8TCycling
ROMO1	1.05185e-11	0.257757	0.903	0.692	1.82937e-07	CD8TCycling
PNN	1.42031e-11	0.301307	0.789	0.502	2.4702e-07	CD8TCycling
ENSMFAG00000035478	4.19285e-11	0.27567	0.881	0.653	7.29221e-07	CD8TCycling
CDK2AP2	1.20096e-10	0.257058	0.765	0.504	2.08872e-06	CD8TCycling
ATP5F1D	3.18566e-10	0.252528	0.857	0.61	5.54051e-06	CD8TCycling
HSP90B1	5.42826e-10	0.508718	0.843	0.608	9.44083e-06	CD8TCycling
NCL	1.04252e-07	0.327569	0.908	0.731	0.00181316	CD8TCycling
ENSMFAG00000026957	1.69851e-06	1.71884	0.151	0.076	0.0295405	CD8TCycling
S100A4	0.00929088	0.253696	0.911	0.86	1	CD8TCycling
SFig 2H
Cell type(%)	Normal_1	Normal_2	Normal_3	MASH_1	MASH_2	MASH_3	DT109_1	DT109_2	DT109_3
CD8 Tem	28.64	39.8449	38.2929	57.4177	30.8675	44.1779	53.8841	59.3267	67.2921
MAIT	42.4533	39.4571	44.4401	22.1801	27.3007	7.19677	24.0855	18.7443	15.1657
CD8 IEL	20.8533	16.7232	9.6711	12.2413	16.1162	28.6792	6.82285	11.01	8.28643
CD8 Temra	5.01333	1.06641	4.34612	6.03323	23.646	18.221	12.4127	9.82712	8.38024
CD8T Cycling	2.02667	2.71449	2.70164	1.71962	1.36504	1.69811	1.23305	1.00091	0.406504
CD8T Naive	1.01333	0.193892	0.54816	0.408044	0.704535	0.0269542	1.56186	0.0909918	0.469043

[truncated: 12 more sheets: SFig3, SFig4, SFig5, SFig6, SFig7, SFig8, SFig9, SFig10, SFig11, SFig12, SFig13, SFig14]
